# Supplementary material for: De novo transcriptome sequencing and digital gene expression analysis predict biosynthetic pathway of rhynchophylline and isorhynchophylline from Uncaria rhynchophylla, a non-model plant with potent anti-alzheimer’s properties
Source: BMC Genomics. 2014 Aug 12;15(1):676. doi: 10.1186/1471-2164-15-676 (PMC4143583; doi:10.1186/1471-2164-15-676)
Supplement: Supplementary file 1 — Additional file 1: Table S1: Summary for the Uncaria rhynchophylla transcriptome. Table S2. The length statistics of the assembled transcripts and unigenes. Table S3. Coding genes and CDS involved in TIAs biosynthesis by Nr database annotation. Table S4. (A) Coding genes of cytochrome P450 protein. (B) Coding genes of methyltransferase. (C) Coding genes of isomerase. Table S5. Encoding genes involved in TIAs biosynthesis by KO database annotation. Table S6. RPKM and up/down-regulated expression of encoding genes involved in TIAs biosynthesis by Nr database annotation. Table S7. Up/down regulated expression of encoding genes involved in TIAs biosynthesis by KO database annotation. Table S8. (A) Differential expression analysis of cytochrome P450 genes. (B) Differential expression analysis of methyltransferase genes. (C) Differential expression analysis of isomerase genes. Table S9. Unigene and amino acid sequences of RIN and IRN biosynthetic encoding genes in the late step. Table S10. The quantitative PCR primers of candidate genes. (ZIP 122 KB) [file 12864_2013_6370_MOESM1_ESM.zip › 3402726471070068_add8.xls]

## Sheet: Table S4 A
Table S4 A Coding genes of cytochrome P450 protein
Query id	Query length	Query start	Query end	Accession number	Entry name	Hit length	Hit start	Hit end	Align length	Positive	Identity	Score	E_value	Swissprot Description
comp86_c0	252	3	251	Q94IW5	C90D2_ORYSJ	490	385	465	83	70	54	345	3.28414e-38	Cytochrome P450 90D2 OS=Oryza sativa subsp. japonica GN=CYP90D2 PE=1 SV=1
comp656_c0	688	1	603	Q9FMY1	C86B1_ARATH	559	347	548	203	174	147	804	2.37101e-102	Cytochrome P450 86B1 OS=Arabidopsis thaliana GN=CYP86B1 PE=2 SV=1
comp656_c1	407	1	405	Q9FMY1	C86B1_ARATH	559	219	352	135	113	103	460	3.1933e-53	Cytochrome P450 86B1 OS=Arabidopsis thaliana GN=CYP86B1 PE=2 SV=1
comp782_c0	289	2	289	Q50EK1	C16B1_PICSI	493	354	449	96	71	54	326	1.68064e-35	Cytochrome P450 716B1 OS=Picea sitchensis GN=CYP716B1 PE=2 SV=1
comp782_c1	261	2	148	Q50EK1	C16B1_PICSI	493	445	493	49	40	32	185	6.29328e-16	Cytochrome P450 716B1 OS=Picea sitchensis GN=CYP716B1 PE=2 SV=1
comp1059_c0	311	235	309	P37118	C71A2_SOLME	505	46	70	25	24	19	117	9.53622e-07	Cytochrome P450 71A2 OS=Solanum melongena GN=CYP71A2 PE=2 SV=1
comp1963_c0	607	11	421	B9X287	C7346_ORYSJ	542	387	528	142	99	74	390	1.51467e-42	Cytochrome P450 734A6 OS=Oryza sativa subsp. japonica GN=CYP734A6 PE=2 SV=1
comp2141_c0	244	2	244	O48927	C78A3_SOYBN	523	245	325	81	64	56	288	2.33251e-30	Cytochrome P450 78A3 OS=Glycine max GN=CYP78A3 PE=2 SV=1
comp3549_c0	219	3	182	Q7XU38	C87A3_ORYSJ	514	283	342	60	48	40	207	3.60213e-19	Cytochrome P450 87A3 OS=Oryza sativa subsp. japonica GN=CYP87A3 PE=2 SV=3
comp4334_c0	386	2	244	O48786	C734A_ARATH	520	434	514	81	55	35	213	3.91125e-19	Cytochrome P450 734A1 OS=Arabidopsis thaliana GN=CYP734A1 PE=2 SV=1
comp5882_c0	278	77	271	P82711	C6A19_DROME	503	434	498	65	36	23	118	6.67982e-07	Probable cytochrome P450 6a19 OS=Drosophila melanogaster GN=Cyp6a19 PE=3 SV=1
comp6663_c0	882	302	760	P85191	CP450_HELAN	155	3	154	153	121	101	564	1.58571e-70	Cytochrome P450 (Fragment) OS=Helianthus annuus PE=1 SV=1
comp7888_c0	492	158	490	O81973	C93A3_SOYBN	510	400	509	114	96	80	374	6.35644e-41	Cytochrome P450 93A3 OS=Glycine max GN=CYP93A3 PE=2 SV=1
comp9480_c0	397	222	395	O48786	C734A_ARATH	520	25	82	58	50	47	271	4.30387e-27	Cytochrome P450 734A1 OS=Arabidopsis thaliana GN=CYP734A1 PE=2 SV=1
comp11550_c0	211	2	118	Q9SHG5	C72C1_ARATH	519	481	519	39	32	27	148	3.35239e-11	Cytochrome P450 72C1 OS=Arabidopsis thaliana GN=CYP72C1 PE=2 SV=2
comp11832_c0	390	2	190	O48923	C71DA_SOYBN	510	445	507	63	51	36	229	2.73443e-21	Cytochrome P450 71D10 OS=Glycine max GN=CYP71D10 PE=2 SV=1
comp11832_c1	1516	1070	1516	O22307	C71DB_LOTJA	490	280	427	149	117	89	440	1.05447e-116	Cytochrome P450 71D11 (Fragment) OS=Lotus japonicus GN=CYP71D11 PE=2 SV=1
comp12493_c0	1967	247	1644	P37122	C76A2_SOLME	505	43	504	466	347	245	1309	2.27844e-172	Cytochrome P450 76A2 OS=Solanum melongena GN=CYP76A2 PE=2 SV=1
comp12649_c0	1754	102	1595	Q9FMY1	C86B1_ARATH	559	40	540	509	296	201	953	2.96674e-119	Cytochrome P450 86B1 OS=Arabidopsis thaliana GN=CYP86B1 PE=2 SV=1
comp14177_c0	888	357	887	Q8GSQ1	C85A1_ORYSJ	469	294	469	177	148	124	704	2.00665e-87	Cytochrome P450 85A1 OS=Oryza sativa subsp. japonica GN=CYP85A1 PE=1 SV=1
comp14415_c0	919	71	919	Q69F95	C85A_PHAVU	466	8	293	287	222	181	948	6.34218e-124	Cytochrome P450 85A OS=Phaseolus vulgaris GN=BA13 PE=3 SV=2
comp14422_c0	338	235	336	P37117	C71A4_SOLME	507	470	503	34	25	22	118	9.34187e-07	Cytochrome P450 71A4 OS=Solanum melongena GN=CYP71A4 PE=2 SV=1
comp16468_c0	998	3	845	Q9FMY1	C86B1_ARATH	559	257	540	288	178	121	619	2.10788e-73	Cytochrome P450 86B1 OS=Arabidopsis thaliana GN=CYP86B1 PE=2 SV=1
comp16539_c0	1783	187	1509	Q50EK0	C16B2_PICSI	497	51	492	445	287	201	1052	1.01019e-134	Cytochrome P450 716B2 OS=Picea sitchensis GN=CYP716B2 PE=2 SV=1
comp16661_c0	285	2	283	P48422	C86A1_ARATH	513	407	500	94	86	77	429	7.66515e-50	Cytochrome P450 86A1 OS=Arabidopsis thaliana GN=CYP86A1 PE=1 SV=2
comp16707_c0	247	2	247	Q42569	C90A1_ARATH	472	43	124	82	75	66	376	1.27445e-42	Cytochrome P450 90A1 OS=Arabidopsis thaliana GN=CYP90A1 PE=2 SV=1
comp17166_c0	237	3	236	O81117	C94A1_VICSA	514	95	172	78	64	57	304	1.30511e-32	Cytochrome P450 94A1 OS=Vicia sativa GN=CYP94A1 PE=2 SV=2
comp17831_c0	216	8	205	O81971	C71D9_SOYBN	496	213	277	66	46	31	159	1.39936e-12	Cytochrome P450 71D9 OS=Glycine max GN=CYP71D9 PE=2 SV=1
comp18122_c0	340	62	340	Q42569	C90A1_ARATH	472	251	340	93	79	71	357	2.0059e-39	Cytochrome P450 90A1 OS=Arabidopsis thaliana GN=CYP90A1 PE=2 SV=1
comp19802_c0	309	3	308	Q9HDG2	NCPR_PHACH	736	577	678	103	76	60	300	4.10089e-31	NADPH--cytochrome P450 reductase OS=Phanerochaete chrysosporium GN=CPR PE=2 SV=1
comp20391_c0	325	1	147	O65790	C81F1_ARATH	500	38	86	49	36	25	145	3.10302e-10	Cytochrome P450 81F1 OS=Arabidopsis thaliana GN=CYP81F1 PE=2 SV=2
comp20885_c1	291	2	274	Q9SHG5	C72C1_ARATH	519	398	488	91	74	54	317	4.32021e-34	Cytochrome P450 72C1 OS=Arabidopsis thaliana GN=CYP72C1 PE=2 SV=2
comp21769_c0	391	33	389	Q50EK3	C04C1_PINTA	518	1	118	119	82	52	268	9.37445e-27	Cytochrome P450 704C1 OS=Pinus taeda GN=CYP704C1 PE=2 SV=1
comp21769_c1	1430	2	1165	Q50EK3	C04C1_PINTA	518	114	514	405	298	197	1054	1.71288e-136	Cytochrome P450 704C1 OS=Pinus taeda GN=CYP704C1 PE=2 SV=1
comp21921_c0	1959	163	1656	P37118	C71A2_SOLME	505	9	505	505	339	238	1061	3.31244e-135	Cytochrome P450 71A2 OS=Solanum melongena GN=CYP71A2 PE=2 SV=1
comp22072_c0	1204	132	992	O81117	C94A1_VICSA	514	47	316	287	175	119	599	5.42908e-70	Cytochrome P450 94A1 OS=Vicia sativa GN=CYP94A1 PE=2 SV=2
comp22287_c0	814	5	595	Q9FG65	C81D1_ARATH	502	306	501	197	156	128	702	3.61176e-87	Cytochrome P450 81D1 OS=Arabidopsis thaliana GN=CYP81D1 PE=2 SV=1
comp22498_c0	501	309	500	O48923	C71DA_SOYBN	510	443	506	64	55	43	203	2.20059e-17	Cytochrome P450 71D10 OS=Glycine max GN=CYP71D10 PE=2 SV=1
comp22533_c0	279	2	277	O81970	C71A9_SOYBN	499	97	185	92	71	54	287	4.04254e-30	Cytochrome P450 71A9 OS=Glycine max GN=CYP71A9 PE=2 SV=1
comp22533_c1	371	2	367	O81970	C71A9_SOYBN	499	345	466	122	101	82	420	4.68597e-48	Cytochrome P450 71A9 OS=Glycine max GN=CYP71A9 PE=2 SV=1
comp22768_c0	851	165	776	P93531	C71D7_SOLCH	500	296	500	205	157	117	689	5.68929e-85	Cytochrome P450 71D7 OS=Solanum chacoense GN=CYP71D7 PE=3 SV=1
comp23039_c1	288	8	229	Q9FG65	C81D1_ARATH	502	429	502	74	55	46	184	9.91384e-16	Cytochrome P450 81D1 OS=Arabidopsis thaliana GN=CYP81D1 PE=2 SV=1
comp23219_c0	1177	204	1091	Q42602	C89A2_ARATH	506	36	336	305	214	153	729	2.4365e-89	Cytochrome P450 89A2 OS=Arabidopsis thaliana GN=CYP89A2 PE=2 SV=2
comp23219_c1	594	33	527	Q9SRQ1	C89A9_ARATH	511	354	511	168	122	101	543	1.10021e-64	Cytochrome P450 89A9 OS=Arabidopsis thaliana GN=CYP89A9 PE=2 SV=1
comp23429_c0	1873	110	1555	Q9FMY1	C86B1_ARATH	559	55	541	491	294	209	1050	3.26126e-133	Cytochrome P450 86B1 OS=Arabidopsis thaliana GN=CYP86B1 PE=2 SV=1
comp23465_c0	594	6	590	O64638	C76C3_ARATH	515	313	507	195	142	107	601	4.08314e-73	Cytochrome P450 76C3 OS=Arabidopsis thaliana GN=CYP76C3 PE=2 SV=2
comp23493_c0	1692	2	1261	Q9FG65	C81D1_ARATH	502	92	494	420	272	201	1059	3.87232e-136	Cytochrome P450 81D1 OS=Arabidopsis thaliana GN=CYP81D1 PE=2 SV=1
comp23564_c0	1410	1	1287	Q50EK0	C16B2_PICSI	497	51	481	439	249	164	756	2.37608e-92	Cytochrome P450 716B2 OS=Picea sitchensis GN=CYP716B2 PE=2 SV=1
comp24015_c0	301	34	300	Q9FG65	C81D1_ARATH	502	344	432	89	68	53	298	1.48914e-31	Cytochrome P450 81D1 OS=Arabidopsis thaliana GN=CYP81D1 PE=2 SV=1
comp24015_c1	370	157	369	O65790	C81F1_ARATH	500	429	499	71	49	33	203	6.18786e-18	Cytochrome P450 81F1 OS=Arabidopsis thaliana GN=CYP81F1 PE=2 SV=2
comp24074_c0	1794	47	1570	O48922	C98A2_SOYBN	509	1	509	509	464	417	2284	0	Cytochrome P450 98A2 OS=Glycine max GN=CYP98A2 PE=2 SV=1
comp24449_c0	1657	280	1656	O81970	C71A9_SOYBN	499	37	497	465	357	280	1490	0	Cytochrome P450 71A9 OS=Glycine max GN=CYP71A9 PE=2 SV=1
comp24638_c0	2204	855	1106	P24465	C71A1_PERAE	502	211	299	89	53	34	122	4.42184e-93	Cytochrome P450 71A1 OS=Persea americana GN=CYP71A1 PE=1 SV=2
comp24920_c0	523	347	523	O64636	C76C1_ARATH	512	442	500	59	43	34	200	7.93072e-17	Cytochrome P450 76C1 OS=Arabidopsis thaliana GN=CYP76C1 PE=2 SV=1
comp25163_c0	998	386	997	O23066	C86A2_ARATH	553	1	204	204	178	163	896	1.49038e-114	Cytochrome P450 86A2 OS=Arabidopsis thaliana GN=CYP86A2 PE=2 SV=1
comp25274_c0	375	5	373	O65790	C81F1_ARATH	500	5	124	124	79	54	255	4.36079e-25	Cytochrome P450 81F1 OS=Arabidopsis thaliana GN=CYP81F1 PE=2 SV=2
comp25274_c1	1352	3	1112	Q9FG65	C81D1_ARATH	502	130	502	386	245	167	831	1.19839e-103	Cytochrome P450 81D1 OS=Arabidopsis thaliana GN=CYP81D1 PE=2 SV=1
comp26507_c0	1702	192	1526	Q50EK0	C16B2_PICSI	497	51	492	449	276	193	1014	1.75645e-129	Cytochrome P450 716B2 OS=Picea sitchensis GN=CYP716B2 PE=2 SV=1
comp26673_c0	1743	268	1599	Q9FG65	C81D1_ARATH	502	51	502	466	290	209	971	7.58018e-123	Cytochrome P450 81D1 OS=Arabidopsis thaliana GN=CYP81D1 PE=2 SV=1
comp27043_c0	1724	124	1398	O48921	C97B2_SOYBN	576	6	432	432	373	341	1780	0	Cytochrome P450 97B2, chloroplastic OS=Glycine max GN=CYP97B2 PE=2 SV=1
comp27394_c0	297	104	253	P37117	C71A4_SOLME	507	215	264	50	32	21	113	3.57836e-06	Cytochrome P450 71A4 OS=Solanum melongena GN=CYP71A4 PE=2 SV=1
comp27429_c0	750	244	429	P37118	C71A2_SOLME	505	303	364	62	46	40	209	7.71228e-54	Cytochrome P450 71A2 OS=Solanum melongena GN=CYP71A2 PE=2 SV=1
comp27504_c0	533	1	531	O81117	C94A1_VICSA	514	186	362	177	156	128	582	1.2023e-70	Cytochrome P450 94A1 OS=Vicia sativa GN=CYP94A1 PE=2 SV=2
comp27504_c1	462	69	284	O81117	C94A1_VICSA	514	440	512	80	51	39	185	4.56905e-15	Cytochrome P450 94A1 OS=Vicia sativa GN=CYP94A1 PE=2 SV=2
comp27504_c2	631	2	466	O81117	C94A1_VICSA	514	358	512	155	128	103	563	2.06202e-67	Cytochrome P450 94A1 OS=Vicia sativa GN=CYP94A1 PE=2 SV=2
comp27583_c0	1943	57	1586	P48422	C86A1_ARATH	513	1	508	510	447	392	2141	0	Cytochrome P450 86A1 OS=Arabidopsis thaliana GN=CYP86A1 PE=1 SV=2
comp27687_c0	520	2	520	Q42798	C93A1_SOYBN	509	273	447	176	129	94	520	1.06745e-61	Cytochrome P450 93A1 OS=Glycine max GN=CYP93A1 PE=2 SV=1
comp27687_c2	374	2	193	Q42600	C84A1_ARATH	520	453	516	64	43	32	182	5.97629e-15	Cytochrome P450 84A1 OS=Arabidopsis thaliana GN=CYP84A1 PE=2 SV=1
comp27687_c3	493	1	351	Q50EK4	C75A1_PINTA	525	34	150	117	81	63	293	9.71771e-30	Cytochrome P450 750A1 OS=Pinus taeda GN=CYP750A1 PE=2 SV=1
comp27687_c4	241	2	229	O48956	C98A1_SORBI	512	133	214	82	52	25	121	1.78736e-07	Cytochrome P450 98A1 OS=Sorghum bicolor GN=CYP98A1 PE=2 SV=1
comp27835_c0	447	169	447	O48922	C98A2_SOYBN	509	18	110	93	81	64	307	5.87822e-32	Cytochrome P450 98A2 OS=Glycine max GN=CYP98A2 PE=2 SV=1
comp27842_c0	1829	174	1625	P37117	C71A4_SOLME	507	26	506	486	367	288	1510	0	Cytochrome P450 71A4 OS=Solanum melongena GN=CYP71A4 PE=2 SV=1
comp28078_c0	595	2	406	Q9SHG5	C72C1_ARATH	519	385	519	135	98	75	378	5.21886e-41	Cytochrome P450 72C1 OS=Arabidopsis thaliana GN=CYP72C1 PE=2 SV=2
comp28104_c0	2119	431	1891	Q9SZ46	C82C4_ARATH	524	32	523	494	336	249	1277	1.61113e-166	Cytochrome P450 82C4 OS=Arabidopsis thaliana GN=CYP82C4 PE=2 SV=1
comp28231_c0	1990	299	1792	Q42602	C89A2_ARATH	506	38	503	498	353	273	1312	1.18244e-172	Cytochrome P450 89A2 OS=Arabidopsis thaliana GN=CYP89A2 PE=2 SV=2
comp28445_c0	1039	12	1022	O81117	C94A1_VICSA	514	202	512	343	179	100	347	4.88078e-35	Cytochrome P450 94A1 OS=Vicia sativa GN=CYP94A1 PE=2 SV=2
comp28445_c1	313	13	306	P48422	C86A1_ARATH	513	98	195	102	54	38	151	4.55174e-11	Cytochrome P450 86A1 OS=Arabidopsis thaliana GN=CYP86A1 PE=1 SV=2
comp28478_c0	535	2	535	O23066	C86A2_ARATH	553	135	312	179	151	133	682	4.58964e-85	Cytochrome P450 86A2 OS=Arabidopsis thaliana GN=CYP86A2 PE=2 SV=1
comp28593_c0	2186	230	1717	O48927	C78A3_SOYBN	523	45	521	504	328	258	1203	3.44924e-155	Cytochrome P450 78A3 OS=Glycine max GN=CYP78A3 PE=2 SV=1
comp28672_c0	294	1	294	Q9SHG5	C72C1_ARATH	519	370	467	98	75	57	320	1.50041e-34	Cytochrome P450 72C1 OS=Arabidopsis thaliana GN=CYP72C1 PE=2 SV=2
comp29676_c0	2088	437	1867	P37122	C76A2_SOLME	505	25	502	480	367	270	1533	0	Cytochrome P450 76A2 OS=Solanum melongena GN=CYP76A2 PE=2 SV=1
comp30318_c1	376	1	375	Q9SHG5	C72C1_ARATH	519	75	201	127	85	60	320	4.14616e-34	Cytochrome P450 72C1 OS=Arabidopsis thaliana GN=CYP72C1 PE=2 SV=2
comp30485_c0	1853	204	1805	O65012	C78A4_PINRA	553	1	545	548	413	323	1683	0	Cytochrome P450 78A4 OS=Pinus radiata GN=CYP78A4 PE=2 SV=1
comp30676_c0	1657	224	1588	Q7XU38	C87A3_ORYSJ	514	57	513	460	299	213	1095	1.50899e-141	Cytochrome P450 87A3 OS=Oryza sativa subsp. japonica GN=CYP87A3 PE=2 SV=3
comp30911_c0	343	2	109	Q9SHG5	C72C1_ARATH	519	345	380	36	31	21	126	9.40271e-08	Cytochrome P450 72C1 OS=Arabidopsis thaliana GN=CYP72C1 PE=2 SV=2
comp30911_c1	2528	2198	2527	Q9SHG5	C72C1_ARATH	519	410	519	110	88	67	383	1.72642e-37	Cytochrome P450 72C1 OS=Arabidopsis thaliana GN=CYP72C1 PE=2 SV=2
comp31075_c0	1833	195	1604	P37117	C71A4_SOLME	507	37	503	471	335	257	1315	7.49092e-174	Cytochrome P450 71A4 OS=Solanum melongena GN=CYP71A4 PE=2 SV=1
comp31703_c0	734	77	709	O48786	C734A_ARATH	520	309	519	211	196	172	864	1.32899e-111	Cytochrome P450 734A1 OS=Arabidopsis thaliana GN=CYP734A1 PE=2 SV=1
comp31703_c1	1890	195	1766	O48786	C734A_ARATH	520	13	515	528	407	333	1745	0	Cytochrome P450 734A1 OS=Arabidopsis thaliana GN=CYP734A1 PE=2 SV=1
comp31958_c0	1830	144	1535	P24465	C71A1_PERAE	502	40	502	471	295	203	998	1.70724e-126	Cytochrome P450 71A1 OS=Persea americana GN=CYP71A1 PE=1 SV=2
comp32966_c0	1843	230	1621	O48928	C77A3_SOYBN	513	51	507	467	318	210	1048	1.14355e-133	Cytochrome P450 77A3 OS=Glycine max GN=CYP77A3 PE=2 SV=1
comp33098_c0	1642	194	1549	Q43147	C85A1_SOLLC	464	13	464	452	423	377	2104	0	Cytochrome P450 85A1 OS=Solanum lycopersicum GN=CYP85A1 PE=2 SV=1
comp33141_c0	1834	251	1525	Q7XU38	C87A3_ORYSJ	514	117	514	433	256	170	849	3.45185e-104	Cytochrome P450 87A3 OS=Oryza sativa subsp. japonica GN=CYP87A3 PE=2 SV=3
comp33218_c0	1782	207	1598	O81117	C94A1_VICSA	514	49	512	473	299	209	1027	9.49695e-131	Cytochrome P450 94A1 OS=Vicia sativa GN=CYP94A1 PE=2 SV=2
comp33626_c0	1985	194	1768	O49858	C82A3_SOYBN	527	12	518	526	377	278	1513	0	Cytochrome P450 82A3 OS=Glycine max GN=CYP82A3 PE=2 SV=1
comp33839_c0	1672	79	1515	O81117	C94A1_VICSA	514	24	512	492	375	301	1632	0	Cytochrome P450 94A1 OS=Vicia sativa GN=CYP94A1 PE=2 SV=2
comp34475_c0	1849	369	1703	Q50EK0	C16B2_PICSI	497	51	494	445	312	233	1292	1.63173e-170	Cytochrome P450 716B2 OS=Picea sitchensis GN=CYP716B2 PE=2 SV=1
comp34791_c1	2494	816	2141	Q42569	C90A1_ARATH	472	31	468	443	388	341	1757	0	Cytochrome P450 90A1 OS=Arabidopsis thaliana GN=CYP90A1 PE=2 SV=1
comp34845_c0	1278	3	1157	O48922	C98A2_SOYBN	509	1	386	386	334	281	1484	0	Cytochrome P450 98A2 OS=Glycine max GN=CYP98A2 PE=2 SV=1
comp34916_c0	2051	148	1599	O64635	C76C4_ARATH	511	11	497	489	346	247	1308	1.07192e-171	Cytochrome P450 76C4 OS=Arabidopsis thaliana GN=CYP76C4 PE=2 SV=1
comp34973_c0	1804	68	1564	Q9FG65	C81D1_ARATH	502	5	494	506	304	212	887	4.18639e-110	Cytochrome P450 81D1 OS=Arabidopsis thaliana GN=CYP81D1 PE=2 SV=1
comp35170_c0	1951	253	1707	Q9SZ46	C82C4_ARATH	524	33	523	497	338	252	1266	1.04921e-165	Cytochrome P450 82C4 OS=Arabidopsis thaliana GN=CYP82C4 PE=2 SV=1
comp35230_c0	1736	211	1572	P24465	C71A1_PERAE	502	42	498	458	315	224	1198	7.34324e-157	Cytochrome P450 71A1 OS=Persea americana GN=CYP71A1 PE=1 SV=2
comp35902_c0	1950	350	1777	Q50EK3	C04C1_PINTA	518	28	516	493	366	257	1363	2.33329e-180	Cytochrome P450 704C1 OS=Pinus taeda GN=CYP704C1 PE=2 SV=1
comp35950_c0	1844	178	1671	O48928	C77A3_SOYBN	513	9	506	498	430	361	1780	0	Cytochrome P450 77A3 OS=Glycine max GN=CYP77A3 PE=2 SV=1
comp36038_c1	2320	901	2304	O48927	C78A3_SOYBN	523	1	440	468	350	292	1428	0	Cytochrome P450 78A3 OS=Glycine max GN=CYP78A3 PE=2 SV=1
comp36060_c0	1087	242	817	Q42716	C71A8_MENPI	502	311	500	192	158	128	720	1.86781e-88	Cytochrome P450 71A8 OS=Mentha piperita GN=CYP71A8 PE=3 SV=1
comp36291_c0	1201	490	1200	O23066	C86A2_ARATH	553	308	537	237	203	178	955	2.75635e-122	Cytochrome P450 86A2 OS=Arabidopsis thaliana GN=CYP86A2 PE=2 SV=1
comp36676_c0	1850	118	1455	B9X287	C7346_ORYSJ	542	74	533	461	256	162	749	4.55278e-89	Cytochrome P450 734A6 OS=Oryza sativa subsp. japonica GN=CYP734A6 PE=2 SV=1
comp36838_c0	240	20	196	O48786	C734A_ARATH	520	168	230	63	44	24	125	5.71021e-08	Cytochrome P450 734A1 OS=Arabidopsis thaliana GN=CYP734A1 PE=2 SV=1
comp36919_c0	1769	201	1595	O81117	C94A1_VICSA	514	48	512	473	304	221	1118	1.55771e-144	Cytochrome P450 94A1 OS=Vicia sativa GN=CYP94A1 PE=2 SV=2
comp37332_c0	1635	144	1544	O65782	C83B1_ARATH	499	24	493	472	316	218	1099	1.80524e-142	Cytochrome P450 83B1 OS=Arabidopsis thaliana GN=CYP83B1 PE=1 SV=1
comp37375_c0	2898	382	2517	Q05001	NCPR_CATRO	714	1	714	714	662	605	3030	0	NADPH--cytochrome P450 reductase OS=Catharanthus roseus GN=CPR PE=2 SV=1
comp37580_c0	3668	1910	3454	O23066	C86A2_ARATH	553	1	517	517	459	397	2191	0	Cytochrome P450 86A2 OS=Arabidopsis thaliana GN=CYP86A2 PE=2 SV=1
comp37601_c0	1829	74	1600	O48786	C734A_ARATH	520	10	515	529	298	175	817	2.12044e-99	Cytochrome P450 734A1 OS=Arabidopsis thaliana GN=CYP734A1 PE=2 SV=1
comp37664_c0	1304	754	1086	O48923	C71DA_SOYBN	510	396	506	111	94	78	459	9.67403e-115	Cytochrome P450 71D10 OS=Glycine max GN=CYP71D10 PE=2 SV=1
comp38045_c0	1828	205	1737	O48786	C734A_ARATH	520	14	515	531	298	176	824	2.38739e-100	Cytochrome P450 734A1 OS=Arabidopsis thaliana GN=CYP734A1 PE=2 SV=1
comp38332_c0	2717	166	2238	P37116	NCPR_VIGRR	690	1	690	692	608	555	2696	0	NADPH--cytochrome P450 reductase OS=Vigna radiata var. radiata PE=1 SV=1
comp38378_c0	1721	298	1422	O64989	C90B1_ARATH	513	30	431	402	344	299	1600	0	Cytochrome P450 90B1 OS=Arabidopsis thaliana GN=CYP90B1 PE=1 SV=2
comp38398_c0	1906	133	1632	Q9FG65	C81D1_ARATH	502	4	502	520	324	240	1045	4.71152e-133	Cytochrome P450 81D1 OS=Arabidopsis thaliana GN=CYP81D1 PE=2 SV=1
comp38698_c0	1489	375	1127	Q9LVD2	C71BA_ARATH	502	39	293	256	150	91	445	4.50137e-47	Cytochrome P450 71B10 OS=Arabidopsis thaliana GN=CYP71B10 PE=3 SV=1
comp39344_c0	232	1	231	Q05001	NCPR_CATRO	714	575	651	77	73	69	376	3.68908e-42	NADPH--cytochrome P450 reductase OS=Catharanthus roseus GN=CPR PE=2 SV=1
comp45934_c0	304	2	148	P24465	C71A1_PERAE	502	450	498	49	37	28	139	1.45209e-09	Cytochrome P450 71A1 OS=Persea americana GN=CYP71A1 PE=1 SV=2
comp49654_c0	566	25	258	O48927	C78A3_SOYBN	523	445	522	78	63	56	294	1.57313e-29	Cytochrome P450 78A3 OS=Glycine max GN=CYP78A3 PE=2 SV=1
comp51459_c0	253	11	238	Q42799	C93A2_SOYBN	502	266	341	76	54	38	201	4.25706e-18	Cytochrome P450 93A2 OS=Glycine max GN=CYP93A2 PE=2 SV=1
comp55964_c0	285	3	119	O48923	C71DA_SOYBN	510	468	506	39	35	26	151	3.33713e-11	Cytochrome P450 71D10 OS=Glycine max GN=CYP71D10 PE=2 SV=1
comp58696_c0	1874	144	1673	Q9FMY1	C86B1_ARATH	559	32	541	523	294	183	832	6.86595e-101	Cytochrome P450 86B1 OS=Arabidopsis thaliana GN=CYP86B1 PE=2 SV=1
comp61044_c0	601	4	594	B9X287	C7346_ORYSJ	542	150	361	213	116	63	304	8.14131e-31	Cytochrome P450 734A6 OS=Oryza sativa subsp. japonica GN=CYP734A6 PE=2 SV=1
comp64003_c0	390	1	384	Q42600	C84A1_ARATH	520	394	520	128	108	91	508	1.3584e-60	Cytochrome P450 84A1 OS=Arabidopsis thaliana GN=CYP84A1 PE=2 SV=1
comp65895_c0	373	7	294	Q50EK1	C16B1_PICSI	493	398	493	96	75	59	350	3.0391e-38	Cytochrome P450 716B1 OS=Picea sitchensis GN=CYP716B1 PE=2 SV=1
comp66294_c0	856	1	504	O48927	C78A3_SOYBN	523	358	523	170	136	123	625	2.75173e-75	Cytochrome P450 78A3 OS=Glycine max GN=CYP78A3 PE=2 SV=1
comp71147_c0	1228	1	1023	O49858	C82A3_SOYBN	527	186	524	341	256	197	1101	2.24417e-144	Cytochrome P450 82A3 OS=Glycine max GN=CYP82A3 PE=2 SV=1
comp72239_c0	737	430	735	O64635	C76C4_ARATH	511	300	403	104	70	41	211	2.35448e-41	Cytochrome P450 76C4 OS=Arabidopsis thaliana GN=CYP76C4 PE=2 SV=1
comp74907_c0	1118	3	1055	Q50EK0	C16B2_PICSI	497	51	402	357	226	150	706	3.14126e-86	Cytochrome P450 716B2 OS=Picea sitchensis GN=CYP716B2 PE=2 SV=1
comp75117_c0	936	3	923	O48786	C734A_ARATH	520	196	517	322	216	145	759	8.42101e-95	Cytochrome P450 734A1 OS=Arabidopsis thaliana GN=CYP734A1 PE=2 SV=1
comp75704_c0	533	4	528	O48786	C734A_ARATH	520	292	459	176	118	81	406	3.1155e-45	Cytochrome P450 734A1 OS=Arabidopsis thaliana GN=CYP734A1 PE=2 SV=1
comp78051_c0	217	5	217	Q50EK1	C16B1_PICSI	493	57	126	71	47	39	202	1.9257e-18	Cytochrome P450 716B1 OS=Picea sitchensis GN=CYP716B1 PE=2 SV=1
comp80202_c0	1219	298	1218	Q9FMY1	C86B1_ARATH	559	232	540	314	198	135	686	3.46949e-82	Cytochrome P450 86B1 OS=Arabidopsis thaliana GN=CYP86B1 PE=2 SV=1
comp80593_c0	224	4	222	Q50EK0	C16B2_PICSI	497	164	236	73	43	29	157	2.54917e-12	Cytochrome P450 716B2 OS=Picea sitchensis GN=CYP716B2 PE=2 SV=1
comp80655_c0	532	2	532	P48422	C86A1_ARATH	513	236	412	177	160	139	747	3.24888e-95	Cytochrome P450 86A1 OS=Arabidopsis thaliana GN=CYP86A1 PE=1 SV=2
comp81328_c0	452	262	450	Q9LTL0	C71BQ_ARATH	500	436	498	63	42	35	185	3.609e-15	Cytochrome P450 71B26 OS=Arabidopsis thaliana GN=CYP71B26 PE=2 SV=1
comp83212_c0	1674	134	1498	O23066	C86A2_ARATH	553	33	480	478	245	165	581	2.41128e-65	Cytochrome P450 86A2 OS=Arabidopsis thaliana GN=CYP86A2 PE=2 SV=1
comp83476_c0	901	15	872	O00061	CP67_UROFA	541	202	494	302	145	90	333	1.32247e-33	Cytochrome P450 67 (Fragment) OS=Uromyces fabae GN=CYP67 PE=2 SV=1
comp84964_c0	813	5	811	O65782	C83B1_ARATH	499	167	438	272	194	140	654	4.39418e-80	Cytochrome P450 83B1 OS=Arabidopsis thaliana GN=CYP83B1 PE=1 SV=1
comp86342_c0	450	1	345	P93531	C71D7_SOLCH	500	19	133	115	90	76	416	4.14711e-47	Cytochrome P450 71D7 OS=Solanum chacoense GN=CYP71D7 PE=3 SV=1
comp86521_c0	383	1	258	O65790	C81F1_ARATH	500	39	124	86	61	45	207	2.15868e-18	Cytochrome P450 81F1 OS=Arabidopsis thaliana GN=CYP81F1 PE=2 SV=2
comp87306_c0	398	1	396	O64697	C7101_ARATH	495	222	342	132	89	76	380	2.39149e-42	Cytochrome P450 710A1 OS=Arabidopsis thaliana GN=CYP710A1 PE=1 SV=1
comp87324_c0	402	207	401	Q50EK0	C16B2_PICSI	497	430	494	65	52	41	251	1.96737e-24	Cytochrome P450 716B2 OS=Picea sitchensis GN=CYP716B2 PE=2 SV=1
comp87956_c0	263	191	262	O64636	C76C1_ARATH	512	356	379	24	21	16	92	1.46807e-15	Cytochrome P450 76C1 OS=Arabidopsis thaliana GN=CYP76C1 PE=2 SV=1
comp94891_c0	603	106	603	O49858	C82A3_SOYBN	527	31	193	166	114	82	434	8.94625e-49	Cytochrome P450 82A3 OS=Glycine max GN=CYP82A3 PE=2 SV=1
comp96273_c0	454	5	454	O81970	C71A9_SOYBN	499	127	278	154	101	67	319	1.29587e-33	Cytochrome P450 71A9 OS=Glycine max GN=CYP71A9 PE=2 SV=1
comp99021_c0	640	153	638	P48422	C86A1_ARATH	513	33	199	167	87	62	268	1.14759e-25	Cytochrome P450 86A1 OS=Arabidopsis thaliana GN=CYP86A1 PE=1 SV=2
comp99374_c0	419	3	311	P93531	C71D7_SOLCH	500	398	500	103	80	66	389	1.91375e-43	Cytochrome P450 71D7 OS=Solanum chacoense GN=CYP71D7 PE=3 SV=1
comp101043_c0	392	1	387	O64638	C76C3_ARATH	515	349	477	129	102	77	436	3.72173e-50	Cytochrome P450 76C3 OS=Arabidopsis thaliana GN=CYP76C3 PE=2 SV=2
comp107988_c0	248	1	243	O64635	C76C4_ARATH	511	346	427	82	64	50	283	1.34322e-29	Cytochrome P450 76C4 OS=Arabidopsis thaliana GN=CYP76C4 PE=2 SV=1
comp110084_c0	597	3	503	P93531	C71D7_SOLCH	500	332	498	167	133	109	545	4.93654e-65	Cytochrome P450 71D7 OS=Solanum chacoense GN=CYP71D7 PE=3 SV=1
comp111306_c0	627	10	627	O64697	C7101_ARATH	495	256	450	206	161	140	734	5.65603e-93	Cytochrome P450 710A1 OS=Arabidopsis thaliana GN=CYP710A1 PE=1 SV=1
comp113069_c0	214	60	212	O64697	C7101_ARATH	495	445	495	51	41	31	178	3.03675e-15	Cytochrome P450 710A1 OS=Arabidopsis thaliana GN=CYP710A1 PE=1 SV=1
comp116228_c0	207	1	207	O48927	C78A3_SOYBN	523	183	250	69	53	38	207	3.74599e-19	Cytochrome P450 78A3 OS=Glycine max GN=CYP78A3 PE=2 SV=1
comp119405_c0	400	49	399	Q9SZ46	C82C4_ARATH	524	404	518	117	84	63	354	1.29394e-38	Cytochrome P450 82C4 OS=Arabidopsis thaliana GN=CYP82C4 PE=2 SV=1
comp119496_c0	389	128	385	O04164	C71A6_NEPRA	511	421	506	86	66	54	302	1.29221e-31	Cytochrome P450 71A6 (Fragment) OS=Nepeta racemosa GN=CYP71A6 PE=2 SV=1
comp120565_c0	247	2	247	O48927	C78A3_SOYBN	523	93	174	82	79	71	390	1.92522e-44	Cytochrome P450 78A3 OS=Glycine max GN=CYP78A3 PE=2 SV=1
comp123841_c0	222	1	219	O48786	C734A_ARATH	520	155	225	73	43	25	117	5.09183e-07	Cytochrome P450 734A1 OS=Arabidopsis thaliana GN=CYP734A1 PE=2 SV=1
comp128362_c0	291	1	282	Q42600	C84A1_ARATH	520	196	292	97	78	59	288	4.8958e-30	Cytochrome P450 84A1 OS=Arabidopsis thaliana GN=CYP84A1 PE=2 SV=1
comp129157_c0	238	2	238	P48422	C86A1_ARATH	513	155	233	79	70	59	319	1.01781e-34	Cytochrome P450 86A1 OS=Arabidopsis thaliana GN=CYP86A1 PE=1 SV=2
comp133091_c0	489	24	473	O00061	CP67_UROFA	541	303	451	150	73	51	182	1.55793e-14	Cytochrome P450 67 (Fragment) OS=Uromyces fabae GN=CYP67 PE=2 SV=1
comp135493_c0	260	3	119	Q94IW5	C90D2_ORYSJ	490	40	78	39	26	18	112	3.12783e-06	Cytochrome P450 90D2 OS=Oryza sativa subsp. japonica GN=CYP90D2 PE=1 SV=1
comp136868_c0	529	214	525	Q9FG65	C81D1_ARATH	502	392	494	104	73	57	270	2.01661e-26	Cytochrome P450 81D1 OS=Arabidopsis thaliana GN=CYP81D1 PE=2 SV=1
comp137508_c0	214	3	212	Q9FMY1	C86B1_ARATH	559	151	220	70	63	56	304	1.2936e-32	Cytochrome P450 86B1 OS=Arabidopsis thaliana GN=CYP86B1 PE=2 SV=1
comp139855_c0	350	1	207	P48422	C86A1_ARATH	513	17	83	69	53	46	248	3.29106e-24	Cytochrome P450 86A1 OS=Arabidopsis thaliana GN=CYP86A1 PE=1 SV=2
comp146007_c0	243	9	242	O65782	C83B1_ARATH	499	121	199	79	53	37	179	2.78454e-15	Cytochrome P450 83B1 OS=Arabidopsis thaliana GN=CYP83B1 PE=1 SV=1
comp146762_c0	310	4	270	Q9FG65	C81D1_ARATH	502	379	466	89	71	57	307	1.23619e-32	Cytochrome P450 81D1 OS=Arabidopsis thaliana GN=CYP81D1 PE=2 SV=1
comp159019_c0	206	8	205	P48420	C78A1_MAIZE	547	371	437	67	51	43	224	1.50379e-21	Cytochrome P450 78A1 OS=Zea mays GN=CYP78A1 PE=2 SV=1
comp161976_c0	460	3	458	P37121	C76A1_SOLME	467	147	298	155	101	69	335	8.20942e-36	Cytochrome P450 76A1 (Fragment) OS=Solanum melongena GN=CYP76A1 PE=2 SV=1
comp162526_c0	237	4	237	Q50EK0	C16B2_PICSI	497	357	434	78	56	39	224	2.42594e-21	Cytochrome P450 716B2 OS=Picea sitchensis GN=CYP716B2 PE=2 SV=1
comp164897_c0	259	2	256	O48786	C734A_ARATH	520	22	105	85	52	39	205	1.08226e-18	Cytochrome P450 734A1 OS=Arabidopsis thaliana GN=CYP734A1 PE=2 SV=1
comp165137_c0	379	1	378	Q50EK1	C16B1_PICSI	493	60	182	126	77	59	282	8.10702e-29	Cytochrome P450 716B1 OS=Picea sitchensis GN=CYP716B1 PE=2 SV=1
comp165797_c0	217	2	217	Q9SHG5	C72C1_ARATH	519	109	180	72	44	29	160	1.05464e-12	Cytochrome P450 72C1 OS=Arabidopsis thaliana GN=CYP72C1 PE=2 SV=2
comp166881_c0	359	4	237	Q9FMY1	C86B1_ARATH	559	35	112	78	68	47	307	2.72621e-32	Cytochrome P450 86B1 OS=Arabidopsis thaliana GN=CYP86B1 PE=2 SV=1
comp171710_c0	243	64	243	Q50EK0	C16B2_PICSI	497	433	492	60	39	30	170	4.86311e-14	Cytochrome P450 716B2 OS=Picea sitchensis GN=CYP716B2 PE=2 SV=1
comp178330_c0	308	3	302	Q9SZ46	C82C4_ARATH	524	309	408	100	86	65	302	5.62715e-32	Cytochrome P450 82C4 OS=Arabidopsis thaliana GN=CYP82C4 PE=2 SV=1
comp180672_c0	241	3	239	Q42798	C93A1_SOYBN	509	242	319	79	66	43	165	2.33847e-13	Cytochrome P450 93A1 OS=Glycine max GN=CYP93A1 PE=2 SV=1
comp195400_c0	212	8	211	Q42798	C93A1_SOYBN	509	132	199	68	49	36	148	3.87739e-11	Cytochrome P450 93A1 OS=Glycine max GN=CYP93A1 PE=2 SV=1
comp199071_c0	204	2	202	Q7XU38	C87A3_ORYSJ	514	388	455	68	55	47	262	7.77466e-27	Cytochrome P450 87A3 OS=Oryza sativa subsp. japonica GN=CYP87A3 PE=2 SV=3
comp200107_c0	238	39	236	O81970	C71A9_SOYBN	499	181	254	74	51	37	192	5.09173e-17	Cytochrome P450 71A9 OS=Glycine max GN=CYP71A9 PE=2 SV=1
comp204597_c0	202	17	202	Q50EK1	C16B1_PICSI	493	347	408	62	46	32	194	1.54954e-17	Cytochrome P450 716B1 OS=Picea sitchensis GN=CYP716B1 PE=2 SV=1
comp210143_c0	337	1	273	Q9SHG5	C72C1_ARATH	519	374	464	91	60	46	239	6.0875e-23	Cytochrome P450 72C1 OS=Arabidopsis thaliana GN=CYP72C1 PE=2 SV=2
comp232239_c0	240	1	234	B9X287	C7346_ORYSJ	542	261	328	78	46	36	120	2.77288e-07	Cytochrome P450 734A6 OS=Oryza sativa subsp. japonica GN=CYP734A6 PE=2 SV=1
comp258312_c0	204	8	202	Q7XU38	C87A3_ORYSJ	514	421	486	66	43	32	178	2.58368e-15	Cytochrome P450 87A3 OS=Oryza sativa subsp. japonica GN=CYP87A3 PE=2 SV=3
comp271280_c0	276	86	274	Q7XU38	C87A3_ORYSJ	514	451	513	63	42	36	202	3.9037e-18	Cytochrome P450 87A3 OS=Oryza sativa subsp. japonica GN=CYP87A3 PE=2 SV=3
comp279195_c0	204	3	203	P54781	ERG5_YEAST	538	420	484	67	47	37	219	7.43301e-21	Cytochrome P450 61 OS=Saccharomyces cerevisiae (strain ATCC 204508 / S288c) GN=ERG5 PE=1 SV=1
comp286374_c0	268	3	266	Q0CMM0	NCPR_ASPTN	695	592	678	89	59	39	177	1.27788e-14	NADPH--cytochrome P450 reductase OS=Aspergillus terreus (strain NIH 2624 / FGSC A1156) GN=cprA PE=3 SV=1
comp367813_c0	205	1	198	O81117	C94A1_VICSA	514	162	225	66	46	30	155	3.97923e-12	Cytochrome P450 94A1 OS=Vicia sativa GN=CYP94A1 PE=2 SV=2

## Sheet: Table S4 B
Table S4 B Coding genes of methyltransferase
Query id	Query length	Query start	Query end	Accession number	Entry name	Hit length	Hit start	Hit end	Align length	Positive	Identity	Score	E_value	Swissprot Description
comp765_c0	314	2	313	Q949T8	ASHR3_ARATH	497	216	317	104	75	64	322	1.01241e-34	Histone-lysine N-methyltransferase ASHR3 OS=Arabidopsis thaliana GN=ASHR3 PE=1 SV=1
comp902_c0	231	3	230	Q93W95	PMTD_ARATH	600	376	451	76	64	51	291	1.65716e-30	Probable methyltransferase PMT13 OS=Arabidopsis thaliana GN=At4g00740 PE=1 SV=1
comp902_c1	201	3	197	Q93W95	PMTD_ARATH	600	446	510	65	56	55	311	1.75237e-33	Probable methyltransferase PMT13 OS=Arabidopsis thaliana GN=At4g00740 PE=1 SV=1
comp1062_c0	364	242	352	Q9LXE5	DRM1_ARATH	624	368	404	37	27	24	146	3.69906e-43	DNA (cytosine-5)-methyltransferase DRM1 OS=Arabidopsis thaliana GN=DRM1 PE=4 SV=2
comp1380_c0	823	166	777	B6YUU9	TRM1_THEON	377	193	377	204	93	62	223	1.58229e-19	tRNA (guanine(26)-N(2))-dimethyltransferase OS=Thermococcus onnurineus (strain NA1) GN=trm1 PE=3 SV=1
comp1564_c0	595	5	592	Q9FNE9	ATXR6_ARATH	349	119	315	197	170	146	727	5.98215e-94	Histone-lysine N-methyltransferase ATXR6 OS=Arabidopsis thaliana GN=ATXR6 PE=2 SV=1
comp2201_c0	580	5	439	Q9AR07	JMT_ARATH	389	238	389	152	106	74	349	1.72751e-37	Jasmonate O-methyltransferase OS=Arabidopsis thaliana GN=JMT PE=1 SV=3
comp3660_c0	555	2	424	Q949T8	ASHR3_ARATH	497	343	484	142	126	112	611	5.17324e-75	Histone-lysine N-methyltransferase ASHR3 OS=Arabidopsis thaliana GN=ASHR3 PE=1 SV=1
comp3891_c0	676	3	656	Q9FG08	ATXR4_ARATH	325	7	209	218	145	112	558	1.76571e-68	Histone-lysine N-methyltransferase ATXR4 OS=Arabidopsis thaliana GN=ATXR4 PE=2 SV=2
comp4038_c0	998	322	996	Q94F87	CMT2_ARATH	1295	521	736	225	152	110	583	1.92997e-65	DNA (cytosine-5)-methyltransferase CMT2 OS=Arabidopsis thaliana GN=CMT2 PE=2 SV=3
comp4356_c0	277	5	106	O80844	PMTG_ARATH	631	596	629	34	24	20	110	7.18287e-06	Probable methyltransferase PMT16 OS=Arabidopsis thaliana GN=At2g45750 PE=2 SV=1
comp7858_c0	243	19	240	P74003	PRMC_SYNY3	299	186	259	74	51	36	196	2.98347e-18	Release factor glutamine methyltransferase OS=Synechocystis sp. (strain PCC 6803 / Kazusa) GN=prmC PE=3 SV=1
comp8670_c0	375	3	296	Q944R7	ANM16_ARATH	724	29	126	98	83	72	376	2.44829e-41	Protein arginine N-methyltransferase 1.6 OS=Arabidopsis thaliana GN=PRMT16 PE=2 SV=2
comp8864_c0	326	94	324	P49357	GLYM_FLAPR	517	15	90	78	62	56	272	1.26542e-27	Serine hydroxymethyltransferase 1, mitochondrial OS=Flaveria pringlei PE=2 SV=1
comp8975_c0	508	6	380	Q9LEL5	4OMT_COPJA	350	13	142	132	81	47	218	6.39193e-20	3&apos;-hydroxy-N-methyl-(S)-coclaurine 4&apos;-O-methyltransferase OS=Coptis japonica PE=1 SV=1
comp10005_c0	253	6	251	Q54EW1	GLYC2_DICDI	481	327	408	82	66	52	297	1.04013e-31	Serine hydroxymethyltransferase 2 OS=Dictyostelium discoideum GN=shmt2 PE=3 SV=1
comp10916_c0	247	3	245	Q94F87	CMT2_ARATH	1295	792	872	81	46	34	141	6.71035e-10	DNA (cytosine-5)-methyltransferase CMT2 OS=Arabidopsis thaliana GN=CMT2 PE=2 SV=3
comp11023_c0	467	346	465	O80543	Y1280_ARATH	355	316	353	41	33	31	154	3.51968e-11	Putative methyltransferase At1g22800 OS=Arabidopsis thaliana GN=At1g22800 PE=2 SV=2
comp11300_c0	1811	563	1372	P74038	RSMI_SYNY3	279	4	273	270	171	125	637	4.93391e-76	Ribosomal RNA small subunit methyltransferase I OS=Synechocystis sp. (strain PCC 6803 / Kazusa) GN=rsmI PE=3 SV=1
comp11641_c0	1055	478	1053	P94026	RBCMT_TOBAC	491	298	489	192	174	160	800	1.12463e-100	Ribulose-1,5 bisphosphate carboxylase/oxygenase large subunit N-methyltransferase, chloroplastic OS=Nicotiana tabacum GN=RBCMT PE=2 SV=1
comp11641_c1	510	2	508	P94026	RBCMT_TOBAC	491	128	296	169	156	134	681	8.61792e-86	Ribulose-1,5 bisphosphate carboxylase/oxygenase large subunit N-methyltransferase, chloroplastic OS=Nicotiana tabacum GN=RBCMT PE=2 SV=1
comp11695_c0	374	14	373	O42832	SPB1_SCHPO	802	158	279	122	79	57	271	9.10504e-27	AdoMet-dependent rRNA methyltransferase spb1 OS=Schizosaccharomyces pombe (strain 972 / ATCC 24843) GN=spb1 PE=1 SV=2
comp11695_c1	298	1	291	Q5BH88	SPB1_EMENI	806	70	163	97	70	55	267	1.33089e-26	AdoMet-dependent rRNA methyltransferase spb1 OS=Emericella nidulans (strain FGSC A4 / ATCC 38163 / CBS 112.46 / NRRL 194 / M139) GN=spb1 PE=3 SV=1
comp11905_c0	1110	220	756	Q8BLU2	MT21C_MOUSE	248	75	230	183	88	63	212	4.11819e-18	Methyltransferase-like protein 21C OS=Mus musculus GN=Mettl21c PE=2 SV=1
comp12191_c0	958	159	842	P93711	CAMT_POPKI	235	8	235	229	183	154	776	6.58384e-101	Caffeoyl-CoA O-methyltransferase OS=Populus kitakamiensis PE=2 SV=1
comp12388_c0	1520	421	1383	Q9FKR0	MT878_ARATH	361	4	326	324	194	142	678	5.29849e-82	Probable S-adenosylmethionine-dependent methyltransferase At5g38780 OS=Arabidopsis thaliana GN=At5g38780 PE=2 SV=1
comp12525_c0	264	3	263	Q42699	METE_CATRO	765	317	403	87	84	82	287	1.719e-29	5-methyltetrahydropteroyltriglutamate--homocysteine methyltransferase OS=Catharanthus roseus GN=METE PE=2 SV=1
comp12636_c0	450	271	450	Q54VA8	RRMJ1_DICDI	270	10	53	60	40	38	174	2.49264e-14	rRNA methyltransferase 1 homolog OS=Dictyostelium discoideum GN=fsjA PE=3 SV=1
comp12994_c0	295	2	295	Q93YF5	SUVH1_TOBAC	704	333	430	98	89	79	454	1.15226e-52	Histone-lysine N-methyltransferase, H3 lysine-9 specific SUVH1 OS=Nicotiana tabacum GN=SUVH1 PE=1 SV=1
comp13004_c0	3072	270	671	Q8L7V3	PMTQ_ARATH	829	1	107	135	75	52	195	9.02979e-14	Probable methyltransferase PMT26 OS=Arabidopsis thaliana GN=At5g64030 PE=1 SV=1
comp13235_c0	790	500	790	Q3EC77	PMT5_ARATH	606	1	101	101	65	45	167	5.03715e-12	Probable methyltransferase PMT5 OS=Arabidopsis thaliana GN=At2g03480 PE=2 SV=2
comp13689_c0	2538	1	2265	Q9SWR3	MMT1_WOLBI	1088	331	1087	760	629	533	2776	0	Methionine S-methyltransferase OS=Wollastonia biflora GN=MMT1 PE=1 SV=1
comp13713_c0	223	2	223	Q8S4P4	EZ3_MAIZE	895	626	698	74	63	57	294	1.64981e-30	Histone-lysine N-methyltransferase EZ3 OS=Zea mays GN=EZ3 PE=2 SV=1
comp14145_c0	697	192	311	Q8LFA9	METL2_ARATH	414	369	413	45	34	27	132	9.71465e-08	Methyltransferase-like protein 2 OS=Arabidopsis thaliana GN=At1g19340 PE=2 SV=2
comp14228_c0	778	2	640	Q8VZJ1	ATXR5_ARATH	352	140	352	213	184	154	861	4.86246e-113	Histone-lysine N-methyltransferase ATXR5 OS=Arabidopsis thaliana GN=ATXR5 PE=2 SV=1
comp14300_c0	268	2	169	P56707	SMTA_ASTBI	338	70	125	56	43	37	127	2.82366e-08	Selenocysteine methyltransferase OS=Astragalus bisulcatus GN=SMTA PE=1 SV=1
comp14501_c0	587	12	305	Q9FG08	ATXR4_ARATH	325	228	323	98	85	77	331	2.07506e-35	Histone-lysine N-methyltransferase ATXR4 OS=Arabidopsis thaliana GN=ATXR4 PE=2 SV=2
comp14508_c0	442	141	194	Q84TJ0	PMT6_ARATH	591	67	84	18	11	9	56	3.47246e-32	Probable methyltransferase PMT6 OS=Arabidopsis thaliana GN=At3g10200 PE=2 SV=1
comp14614_c0	458	1	159	Q3ED65	MENG_ARATH	261	49	101	53	49	47	245	4.8381e-56	2-phytyl-1,4-beta-naphthoquinone methyltransferase, chloroplastic OS=Arabidopsis thaliana GN=MENG PE=1 SV=2
comp15146_c0	594	163	591	A4ITW9	RSMG_GEOTN	238	95	237	143	86	63	257	2.27441e-25	Ribosomal RNA small subunit methyltransferase G OS=Geobacillus thermodenitrificans (strain NG80-2) GN=rsmG PE=3 SV=1
comp15221_c0	1030	336	1028	B9DFI7	PMT2_ARATH	616	385	615	231	203	171	979	5.12629e-126	Probable methyltransferase PMT2 OS=Arabidopsis thaliana GN=At1g26850 PE=1 SV=2
comp15221_c1	463	2	463	B9DFI7	PMT2_ARATH	616	234	389	156	139	127	597	2.05421e-72	Probable methyltransferase PMT2 OS=Arabidopsis thaliana GN=At1g26850 PE=1 SV=2
comp15706_c0	1221	94	603	Q9VIK9	MET13_DROME	673	2	166	172	92	60	264	1.74051e-23	Methyltransferase-like protein 13 OS=Drosophila melanogaster GN=CG2614 PE=2 SV=1
comp16316_c0	1032	687	1031	Q8GSN1	MOMT_CATRO	348	225	341	117	94	66	384	1.02093e-109	Myricetin O-methyltransferase OS=Catharanthus roseus PE=1 SV=1
comp16954_c0	1858	403	1620	P54260	GCST_SOLTU	406	1	406	406	392	372	2034	0	Aminomethyltransferase, mitochondrial OS=Solanum tuberosum GN=GDCST PE=2 SV=1
comp17020_c0	289	29	289	Q54Z26	GLYC1_DICDI	457	268	354	87	70	63	324	2.72104e-35	Serine hydroxymethyltransferase 1 OS=Dictyostelium discoideum GN=shmt1 PE=1 SV=1
comp17074_c0	611	387	611	Q9C6S7	PMTK_ARATH	603	14	93	80	52	39	196	5.28673e-16	Probable methyltransferase PMT20 OS=Arabidopsis thaliana GN=At1g31850 PE=1 SV=1
comp17364_c0	1614	229	780	Q54UI3	WDR4_DICDI	467	62	247	196	110	69	279	3.81015e-25	tRNA (guanine-N(7)-)-methyltransferase subunit WDR4 OS=Dictyostelium discoideum GN=wdr4 PE=3 SV=1
comp17601_c0	280	1	276	Q54Z26	GLYC1_DICDI	457	164	255	92	77	61	367	2.98362e-41	Serine hydroxymethyltransferase 1 OS=Dictyostelium discoideum GN=shmt1 PE=1 SV=1
comp18464_c0	620	1	618	Q9SUE7	ATX4_ARATH	1027	742	948	208	160	142	705	1.24797e-84	Histone-lysine N-methyltransferase ATX4 OS=Arabidopsis thaliana GN=ATX4 PE=2 SV=3
comp18667_c0	1324	173	1105	Q8R1C6	MET22_MOUSE	393	73	387	353	169	110	348	6.30838e-35	Methyltransferase-like protein 22 OS=Mus musculus GN=Mettl22 PE=2 SV=1
comp18731_c0	1301	21	1112	Q9SPV4	SAMT_CLABR	359	1	358	378	228	161	740	3.93743e-92	Salicylate O-methyltransferase OS=Clarkia breweri GN=SAMT PE=1 SV=1
comp18939_c0	1579	216	1148	Q9SRV2	SUVR3_ARATH	338	28	338	329	200	158	703	8.25024e-86	Histone-lysine N-methyltransferase SUVR3 OS=Arabidopsis thaliana GN=SUVR3 PE=2 SV=3
comp18964_c0	256	2	256	Q9C6B9	PEAM3_ARATH	490	55	139	85	77	66	364	7.40609e-41	Phosphoethanolamine N-methyltransferase 3 OS=Arabidopsis thaliana GN=NMT3 PE=2 SV=2
comp18964_c1	589	407	589	Q9FR44	PEAM1_ARATH	491	1	61	61	58	49	268	5.73418e-26	Phosphoethanolamine N-methyltransferase 1 OS=Arabidopsis thaliana GN=NMT1 PE=2 SV=1
comp19367_c0	1502	882	1307	A5PK19	MET13_BOVIN	699	7	149	145	86	55	263	8.73559e-23	Methyltransferase-like protein 13 OS=Bos taurus GN=METTL13 PE=2 SV=1
comp20067_c0	365	2	181	Q9FUM8	HMT3_MAIZE	338	201	260	60	53	46	249	1.11939e-46	Homocysteine S-methyltransferase 3 OS=Zea mays GN=HMT-3 PE=2 SV=1
comp20067_c1	610	406	606	P56707	SMTA_ASTBI	338	258	324	67	61	53	294	5.82779e-30	Selenocysteine methyltransferase OS=Astragalus bisulcatus GN=SMTA PE=1 SV=1
comp20484_c0	1686	854	1237	O67577	TRMH_AQUAE	211	67	195	129	78	46	225	2.21686e-19	tRNA (guanosine(18)-2&apos;-O)-methyltransferase OS=Aquifex aeolicus (strain VF5) GN=trmH PE=1 SV=1
comp21158_c0	286	3	284	Q9FR44	PEAM1_ARATH	491	218	311	94	90	81	448	9.46733e-53	Phosphoethanolamine N-methyltransferase 1 OS=Arabidopsis thaliana GN=NMT1 PE=2 SV=1
comp21182_c0	1005	123	719	Q9H867	MT21D_HUMAN	229	31	224	204	101	61	178	7.94262e-14	Methyltransferase-like protein 21D OS=Homo sapiens GN=METTL21D PE=2 SV=2
comp21359_c0	253	8	247	Q9FKR0	MT878_ARATH	361	120	199	80	57	42	224	8.26526e-22	Probable S-adenosylmethionine-dependent methyltransferase At5g38780 OS=Arabidopsis thaliana GN=At5g38780 PE=2 SV=1
comp21488_c1	1398	79	999	O14214	TRM10_SCHPO	304	13	294	312	177	108	406	1.41359e-43	tRNA (guanine(9)-N1)-methyltransferase OS=Schizosaccharomyces pombe (strain 972 / ATCC 24843) GN=trm10 PE=1 SV=1
comp21746_c0	517	1	318	Q9LEL6	6OMT_COPJA	347	242	346	106	72	54	266	2.37188e-26	(RS)-norcoclaurine 6-O-methyltransferase OS=Coptis japonica PE=1 SV=1
comp21843_c0	593	298	453	Q9LZA4	PMT7_ARATH	600	549	600	52	44	35	194	8.73715e-16	Probable methyltransferase PMT7 OS=Arabidopsis thaliana GN=At5g04060 PE=1 SV=1
comp21900_c0	1755	766	1020	Q9H8H3	MET7A_HUMAN	244	159	244	87	58	38	198	1.37017e-15	Methyltransferase-like protein 7A OS=Homo sapiens GN=METTL7A PE=1 SV=1
comp22082_c0	597	1	330	B9DFI7	PMT2_ARATH	616	1	111	111	87	71	393	8.40005e-43	Probable methyltransferase PMT2 OS=Arabidopsis thaliana GN=At1g26850 PE=1 SV=2
comp22094_c0	519	17	253	Q9LTB2	MMT1_ARATH	1071	1	76	79	63	56	286	5.87285e-28	Methionine S-methyltransferase OS=Arabidopsis thaliana GN=MMT1 PE=2 SV=1
comp22169_c0	1198	27	1157	Q9FLN8	IAMT1_ARATH	386	6	385	381	326	278	1502	0	Indole-3-acetate O-methyltransferase 1 OS=Arabidopsis thaliana GN=IAMT1 PE=1 SV=1
comp22337_c0	1584	218	655	Q2JJQ0	TRMB_SYNJB	239	34	175	146	96	76	373	2.09116e-39	tRNA (guanine-N(7)-)-methyltransferase OS=Synechococcus sp. (strain JA-2-3B&apos;a(2-13)) GN=trmB PE=3 SV=1
comp22474_c0	1829	731	1486	Q2TBP8	MET17_BOVIN	462	149	381	256	124	81	305	2.23565e-28	Methyltransferase-like protein 17, mitochondrial OS=Bos taurus GN=METTL17 PE=2 SV=1
comp22756_c0	573	2	259	P49357	GLYM_FLAPR	517	432	517	86	77	70	371	3.8033e-40	Serine hydroxymethyltransferase 1, mitochondrial OS=Flaveria pringlei PE=2 SV=1
comp23299_c0	1350	437	1207	Q55EX9	Y8948_DICDI	263	13	261	266	136	85	302	9.3195e-30	Putative methyltransferase DDB_G0268948 OS=Dictyostelium discoideum GN=DDB_G0268948 PE=1 SV=2
comp24106_c0	1915	355	1029	Q84WW6	ASHH1_ARATH	492	249	463	239	133	94	334	3.84918e-131	Histone-lysine N-methyltransferase ASHH1 OS=Arabidopsis thaliana GN=ASHH1 PE=2 SV=1
comp24543_c1	292	199	291	Q9C9Q8	PMTT_ARATH	684	654	684	31	30	22	131	1.61331e-08	Probable pectin methyltransferase QUA2 OS=Arabidopsis thaliana GN=QUA2 PE=1 SV=2
comp24649_c0	1475	200	1132	A4ZGQ8	HMT1_BRAOT	326	10	320	311	281	242	1335	0	Homocysteine S-methyltransferase 1 OS=Brassica oleracea var. italica GN=HMT1 PE=1 SV=1
comp25251_c0	686	4	639	Q94F87	CMT2_ARATH	1295	623	821	212	139	104	517	5.77875e-58	DNA (cytosine-5)-methyltransferase CMT2 OS=Arabidopsis thaliana GN=CMT2 PE=2 SV=3
comp25886_c0	1233	251	1231	B0UU16	METE_HAES2	757	432	756	327	252	205	1112	3.54792e-143	5-methyltetrahydropteroyltriglutamate--homocysteine methyltransferase OS=Haemophilus somnus (strain 2336) GN=metE PE=3 SV=1
comp26058_c0	1546	36	1151	O14717	TRDMT_HUMAN	391	2	390	401	224	152	635	3.60733e-75	tRNA (cytosine(38)-C(5))-methyltransferase OS=Homo sapiens GN=TRDMT1 PE=1 SV=1
comp26265_c0	1027	1	387	Q9FNC7	SUVR2_ARATH	717	156	286	142	78	50	138	7.15164e-08	Histone-lysine N-methyltransferase SUVR2 OS=Arabidopsis thaliana GN=SUVR2 PE=2 SV=2
comp26296_c0	241	4	240	Q9FKR0	MT878_ARATH	361	139	217	79	56	41	222	1.11139e-21	Probable S-adenosylmethionine-dependent methyltransferase At5g38780 OS=Arabidopsis thaliana GN=At5g38780 PE=2 SV=1
comp26296_c1	241	5	241	Q9FKR0	MT878_ARATH	361	57	142	88	59	48	159	1.12633e-12	Probable S-adenosylmethionine-dependent methyltransferase At5g38780 OS=Arabidopsis thaliana GN=At5g38780 PE=2 SV=1
comp26409_c1	1037	560	769	Q9FNC7	SUVR2_ARATH	717	241	310	70	48	31	149	3.22809e-09	Histone-lysine N-methyltransferase SUVR2 OS=Arabidopsis thaliana GN=SUVR2 PE=2 SV=2
comp26895_c0	1484	321	977	Q55DL2	MET18_DICDI	309	120	301	219	124	89	381	6.34306e-40	Histidine protein methyltransferase 1 homolog OS=Dictyostelium discoideum GN=DDB_G0270580 PE=3 SV=1
comp26906_c1	884	453	884	P94538	YSGA_BACSU	248	113	247	146	79	50	193	6.11788e-16	Uncharacterized tRNA/rRNA methyltransferase YsgA OS=Bacillus subtilis (strain 168) GN=ysgA PE=3 SV=2
comp26996_c0	1348	378	947	O34331	YLBH_BACSU	184	1	180	191	92	55	189	5.00684e-15	Putative rRNA methyltransferase ylbH OS=Bacillus subtilis (strain 168) GN=ylbH PE=3 SV=2
comp27003_c0	1901	256	1329	Q08A71	ANM6_ARATH	435	76	435	360	323	292	1503	0	Probable protein arginine N-methyltransferase 6 OS=Arabidopsis thaliana GN=PRMT6 PE=2 SV=1
comp27204_c0	1652	315	443	Q2JRH1	TRMB_SYNJA	236	54	96	43	30	22	118	1.12247e-20	tRNA (guanine-N(7)-)-methyltransferase OS=Synechococcus sp. (strain JA-3-3Ab) GN=trmB PE=3 SV=1
comp27273_c0	3079	399	1214	P31049	FAMT_PSEPU	394	107	377	274	149	94	422	5.39424e-43	Probable fatty acid methyltransferase OS=Pseudomonas putida PE=3 SV=1
comp27382_c0	2030	837	1721	Q8GZB6	SUVH4_ARATH	624	331	624	296	219	169	927	1.62291e-113	Histone-lysine N-methyltransferase, H3 lysine-9 specific SUVH4 OS=Arabidopsis thaliana GN=SUVH4 PE=1 SV=2
comp27458_c0	1594	615	1280	O82175	SUVH5_ARATH	794	297	537	245	148	109	423	4.9814e-43	Histone-lysine N-methyltransferase, H3 lysine-9 specific SUVH5 OS=Arabidopsis thaliana GN=SUVH5 PE=1 SV=1
comp27713_c0	498	1	498	Q84TJ0	PMT6_ARATH	591	322	483	170	112	78	389	8.96317e-43	Probable methyltransferase PMT6 OS=Arabidopsis thaliana GN=At3g10200 PE=2 SV=1
comp27865_c0	1369	260	367	P0AGJ7	TRML_ECOLI	157	1	36	36	23	16	91	2.61629e-18	tRNA (cytidine(34)-2&apos;-O)-methyltransferase OS=Escherichia coli (strain K12) GN=trmL PE=1 SV=1
comp28000_c0	1356	396	1220	Q9CY21	WBS22_MOUSE	281	1	281	285	191	147	709	2.38808e-88	Uncharacterized methyltransferase WBSCR22 OS=Mus musculus GN=Wbscr22 PE=2 SV=1
comp28062_c0	617	67	204	P56707	SMTA_ASTBI	338	285	330	46	39	35	197	1.04877e-16	Selenocysteine methyltransferase OS=Astragalus bisulcatus GN=SMTA PE=1 SV=1
comp28088_c0	1707	210	1529	Q54UB1	TRM6_DICDI	521	29	447	452	236	156	496	1.9618e-53	tRNA (adenine(58)-N(1))-methyltransferase non-catalytic subunit trm6 OS=Dictyostelium discoideum GN=trmt6 PE=3 SV=1
comp28201_c0	605	3	353	Q43209	PIMT_WHEAT	230	1	117	117	107	90	517	7.93212e-64	Protein-L-isoaspartate O-methyltransferase OS=Triticum aestivum GN=PCM PE=1 SV=1
comp28209_c0	236	81	236	Q9ZSK1	GTOMC_ARATH	348	57	110	54	42	35	189	4.67015e-17	Tocopherol O-methyltransferase, chloroplastic OS=Arabidopsis thaliana GN=VTE4 PE=2 SV=2
comp28351_c0	3292	358	3291	B1Q3J6	DNM1B_ORYSJ	1529	566	1528	981	775	631	3341	0	DNA (cytosine-5)-methyltransferase 1B OS=Oryza sativa subsp. japonica GN=MET1B PE=2 SV=1
comp28351_c1	419	1	417	Q7Y1I7	DNM1A_ORYSJ	1527	429	567	139	105	83	442	4.42214e-49	DNA (cytosine-5)-methyltransferase 1A OS=Oryza sativa subsp. japonica GN=MET1A PE=2 SV=1
comp28503_c0	607	285	371	Q86JJ0	TRM61_DICDI	312	279	307	29	20	15	84	3.53325e-10	tRNA (adenine(58)-N(1))-methyltransferase catalytic subunit trmt61a OS=Dictyostelium discoideum GN=trmt61a PE=1 SV=1
comp28522_c0	2304	325	1923	Q9M548	DRM2_ARATH	626	113	625	540	394	312	1511	0	DNA (cytosine-5)-methyltransferase DRM2 OS=Arabidopsis thaliana GN=DRM2 PE=1 SV=1
comp28565_c0	1250	368	1099	Q8GXB7	TRMB_ARATH	251	1	248	249	217	191	1026	4.98139e-137	tRNA (guanine-N(7)-)-methyltransferase OS=Arabidopsis thaliana GN=At5g24840 PE=2 SV=1
comp28569_c0	1190	285	932	P54461	RSME_BACSU	256	21	245	227	107	63	191	3.70964e-15	Ribosomal RNA small subunit methyltransferase E OS=Bacillus subtilis (strain 168) GN=rsmE PE=1 SV=1
comp28681_c0	2405	416	1555	P94464	RSMB_BACSU	447	48	416	386	218	119	497	2.7065e-53	Ribosomal RNA small subunit methyltransferase B OS=Bacillus subtilis (strain 168) GN=rsmB PE=3 SV=2
comp28703_c0	2626	271	2031	Q0WVD6	ANM3_ARATH	601	55	601	589	405	316	1561	0	Probable protein arginine N-methyltransferase 3 OS=Arabidopsis thaliana GN=PRMT3 PE=2 SV=1
comp28779_c0	989	346	942	Q8KGC6	RSMH_CHLTE	318	143	318	199	116	78	338	7.2012e-35	Ribosomal RNA small subunit methyltransferase H OS=Chlorobium tepidum (strain ATCC 49652 / DSM 12025 / TLS) GN=rsmH PE=3 SV=1
comp28997_c0	1897	1547	1666	O88491	NSD1_MOUSE	2588	1608	1646	40	29	24	144	6.06163e-08	Histone-lysine N-methyltransferase, H3 lysine-36 and H4 lysine-20 specific OS=Mus musculus GN=Nsd1 PE=1 SV=1
comp29051_c0	1667	68	1036	Q94F88	CMT3_ARATH	839	16	348	336	219	165	752	1.71148e-87	DNA (cytosine-5)-methyltransferase CMT3 OS=Arabidopsis thaliana GN=CMT3 PE=1 SV=2
comp29051_c1	1659	65	1411	Q9AXT8	CMT1_MAIZE	912	441	889	452	359	304	1609	0	DNA (cytosine-5)-methyltransferase 1 OS=Zea mays GN=MET2A PE=1 SV=1
comp29120_c0	1911	241	720	B8D1D7	GCST_HALOH	357	190	357	169	90	54	170	1.66851e-11	Aminomethyltransferase OS=Halothermothrix orenii (strain H 168 / OCM 544 / DSM 9562) GN=gcvT PE=3 SV=1
comp29129_c0	1312	71	1150	P28002	COMT1_MEDSA	365	7	363	360	263	202	1017	1.39371e-133	Caffeic acid 3-O-methyltransferase OS=Medicago sativa PE=1 SV=1
comp29147_c0	1016	33	614	Q6DJF8	MET23_XENLA	234	6	195	196	114	83	398	2.64778e-44	Methyltransferase-like protein 23 OS=Xenopus laevis GN=mettl23 PE=2 SV=1
comp29295_c0	2528	95	2029	Q8GWT4	ANM15_ARATH	642	1	642	650	559	484	2606	0	Protein arginine N-methyltransferase 1.5 OS=Arabidopsis thaliana GN=PMRT15 PE=1 SV=2
comp29386_c0	1501	169	600	Q9V106	TRCM_PYRAB	311	167	309	160	76	47	145	1.14401e-08	tRNA (cytosine(49)-C(5))-methyltransferase OS=Pyrococcus abyssi (strain GE5 / Orsay) GN=PYRAB06230 PE=1 SV=1
comp29417_c0	2934	295	2544	Q5ZLV4	NSUN2_CHICK	796	41	686	752	406	275	1212	6.66166e-150	tRNA (cytosine(34)-C(5))-methyltransferase OS=Gallus gallus GN=NSUN2 PE=2 SV=1
comp29592_c1	630	356	553	Q9LN50	PMTS_ARATH	724	659	724	66	59	49	302	8.05822e-30	Probable methyltransferase PMT28 OS=Arabidopsis thaliana GN=At1g19430 PE=1 SV=1
comp29651_c0	1628	227	1282	Q5HZ60	MCES2_ARATH	354	5	354	352	274	229	1238	1.37794e-165	mRNA cap guanine-N7 methyltransferase 2 OS=Arabidopsis thaliana GN=At3g52210 PE=2 SV=1
comp29740_c0	793	374	460	O36015	YEK3_SCHPO	285	257	285	29	22	15	81	4.99922e-06	Putative ribosomal RNA methyltransferase C4F10.03c OS=Schizosaccharomyces pombe (strain 972 / ATCC 24843) GN=SPAC4F10.03c PE=2 SV=1
comp29843_c0	1533	352	1236	Q86JJ0	TRM61_DICDI	312	2	307	306	194	136	587	3.54001e-69	tRNA (adenine(58)-N(1))-methyltransferase catalytic subunit trmt61a OS=Dictyostelium discoideum GN=trmt61a PE=1 SV=1
comp29880_c0	2842	350	2206	Q9C884	PMTI_ARATH	639	12	636	627	525	438	2340	0	Probable methyltransferase PMT18 OS=Arabidopsis thaliana GN=At1g33170 PE=2 SV=1
comp29916_c0	484	172	423	Q55EX9	Y8948_DICDI	263	9	93	85	45	32	132	1.5663e-08	Putative methyltransferase DDB_G0268948 OS=Dictyostelium discoideum GN=DDB_G0268948 PE=1 SV=2
comp30021_c1	895	347	832	Q9U2R0	BIN3D_CAEEL	378	134	291	171	90	67	268	2.38791e-25	Probable methyltransferase Y17G7B.18 OS=Caenorhabditis elegans GN=Y17G7B.18 PE=2 SV=1
comp30050_c0	1531	1156	1527	Q5PP37	ATXR2_ARATH	473	345	468	124	112	92	517	7.667e-146	Histone-lysine N-methyltransferase ATXR2 OS=Arabidopsis thaliana GN=ATXR2 PE=2 SV=1
comp30410_c0	2585	611	2380	O22781	SUVH2_ARATH	651	40	651	616	455	358	1741	0	Histone-lysine N-methyltransferase, H3 lysine-9, H3 lysine-27, H4 lysine-20 and cytosine specific SUVH2 OS=Arabidopsis thaliana GN=SUVH2 PE=1 SV=1
comp30524_c0	1674	341	1351	Q74E53	RLMN_GEOSL	360	7	334	337	216	159	699	1.39342e-84	Ribosomal RNA large subunit methyltransferase N OS=Geobacter sulfurreducens (strain ATCC 51573 / DSM 12127 / PCA) GN=rlmN PE=3 SV=1
comp30792_c0	464	30	464	B6VJS4	ROMT_VITVI	357	1	144	145	105	84	449	5.57614e-53	Trans-resveratrol di-O-methyltransferase OS=Vitis vinifera GN=ROMT PE=1 SV=2
comp30792_c1	265	7	261	B6VJS4	ROMT_VITVI	357	144	228	85	67	55	294	1.99234e-31	Trans-resveratrol di-O-methyltransferase OS=Vitis vinifera GN=ROMT PE=1 SV=2
comp31114_c0	960	161	772	Q6AWU6	HOL3_ARATH	226	15	219	205	161	126	698	2.90141e-89	Probable thiol methyltransferase 2 OS=Arabidopsis thaliana GN=HOL3 PE=1 SV=1
comp31161_c0	2103	244	1716	Q9FR44	PEAM1_ARATH	491	1	491	491	446	385	2160	0	Phosphoethanolamine N-methyltransferase 1 OS=Arabidopsis thaliana GN=NMT1 PE=2 SV=1
comp31223_c0	1512	2	1300	Q94F87	CMT2_ARATH	1295	852	1282	433	354	293	1615	0	DNA (cytosine-5)-methyltransferase CMT2 OS=Arabidopsis thaliana GN=CMT2 PE=2 SV=3
comp31241_c0	2475	1	891	Q8W595	SUVR4_ARATH	492	120	416	298	237	194	1092	7.05065e-138	Histone-lysine N-methyltransferase SUVR4 OS=Arabidopsis thaliana GN=SUVR4 PE=2 SV=2
comp31241_c1	650	479	649	Q8W595	SUVR4_ARATH	492	410	466	57	48	38	227	4.38371e-20	Histone-lysine N-methyltransferase SUVR4 OS=Arabidopsis thaliana GN=SUVR4 PE=2 SV=2
comp31248_c0	1899	341	883	Q6YJI5	TRM11_CHICK	461	265	445	192	107	78	282	9.37364e-76	tRNA (guanine(10)-N2)-methyltransferase homolog OS=Gallus gallus GN=TRMT11 PE=2 SV=1
comp31473_c0	2188	341	778	Q7TS68	NSUN6_MOUSE	476	306	463	169	93	70	288	5.72046e-26	Putative methyltransferase NSUN6 OS=Mus musculus GN=Nsun6 PE=2 SV=2
comp31602_c0	1329	214	1011	Q8TCB7	METL6_HUMAN	284	15	246	271	132	95	356	5.9052e-37	Methyltransferase-like protein 6 OS=Homo sapiens GN=METTL6 PE=2 SV=2
comp31842_c0	1424	615	1103	Q6DJF8	MET23_XENLA	234	1	167	173	81	48	156	1.4028e-10	Methyltransferase-like protein 23 OS=Xenopus laevis GN=mettl23 PE=2 SV=1
comp31944_c0	1043	535	735	Q9CY45	N6MT2_MOUSE	214	146	209	67	47	34	178	9.44567e-14	N(6)-adenine-specific DNA methyltransferase 2 OS=Mus musculus GN=N6amt2 PE=2 SV=1
comp31974_c0	1622	130	1194	Q39227	SMT2_ARATH	361	1	355	355	326	294	1638	0	24-methylenesterol C-methyltransferase 2 OS=Arabidopsis thaliana GN=SMT2 PE=1 SV=2
comp32024_c0	2014	650	1840	Q6NTR1	MET13_XENLA	693	284	648	422	169	105	194	5.66804e-14	Methyltransferase-like protein 13 OS=Xenopus laevis GN=mettl13 PE=2 SV=1
comp32047_c0	1847	299	1534	Q8BYH3	TRM13_MOUSE	481	18	468	479	206	131	358	3.47297e-35	tRNA guanosine-2&apos;-O-methyltransferase TRM13 homolog OS=Mus musculus GN=Trmt13 PE=2 SV=1
comp32209_c0	3057	477	2258	Q9FNC7	SUVR2_ARATH	717	159	701	609	363	273	1242	6.80666e-155	Histone-lysine N-methyltransferase SUVR2 OS=Arabidopsis thaliana GN=SUVR2 PE=2 SV=2
comp32212_c0	4356	487	1035	Q08D57	SET1B_XENTR	1956	1773	1956	186	137	108	571	1.05546e-57	Histone-lysine N-methyltransferase SETD1B OS=Xenopus tropicalis GN=setd1b PE=2 SV=1
comp32215_c0	1246	105	932	Q5PP70	NTM1_ARATH	276	1	276	279	230	188	1032	1.57041e-137	Alpha N-terminal protein methyltransferase 1 OS=Arabidopsis thaliana GN=At5g44450 PE=2 SV=1
comp32302_c0	554	219	515	O65862	CAMT1_POPTR	247	9	107	99	79	60	326	1.71833e-35	Caffeoyl-CoA O-methyltransferase 1 OS=Populus trichocarpa GN=CCOAOMT1 PE=2 SV=1
comp32427_c0	1252	243	836	Q9Y5N5	HEMK2_HUMAN	214	21	213	198	123	86	404	1.02667e-44	HemK methyltransferase family member 2 OS=Homo sapiens GN=N6AMT1 PE=1 SV=3
comp32433_c1	3122	365	2560	Q93YF5	SUVH1_TOBAC	704	1	704	734	580	501	2428	0	Histone-lysine N-methyltransferase, H3 lysine-9 specific SUVH1 OS=Nicotiana tabacum GN=SUVH1 PE=1 SV=1
comp32574_c0	2319	289	2091	Q93W95	PMTD_ARATH	600	1	599	603	524	476	2569	0	Probable methyltransferase PMT13 OS=Arabidopsis thaliana GN=At4g00740 PE=1 SV=1
comp32752_c0	928	1	207	A6TXE3	RSMG_ALKMQ	239	29	88	69	45	35	161	1.57326e-11	Ribosomal RNA small subunit methyltransferase G OS=Alkaliphilus metalliredigens (strain QYMF) GN=rsmG PE=3 SV=1
comp32796_c0	1948	442	1812	Q54Z26	GLYC1_DICDI	457	4	457	457	364	297	1576	0	Serine hydroxymethyltransferase 1 OS=Dictyostelium discoideum GN=shmt1 PE=1 SV=1
comp32863_c0	1556	264	929	Q91X20	ASH2L_MOUSE	623	375	608	243	136	91	406	2.12359e-41	Set1/Ash2 histone methyltransferase complex subunit ASH2 OS=Mus musculus GN=Ash2l PE=1 SV=1
comp33014_c0	1177	258	479	Q8R1C6	MET22_MOUSE	393	165	238	74	45	28	146	7.02175e-09	Methyltransferase-like protein 22 OS=Mus musculus GN=Mettl22 PE=2 SV=1
comp33122_c0	2690	388	2229	B9DFI7	PMT2_ARATH	616	1	616	619	514	446	2474	0	Probable methyltransferase PMT2 OS=Arabidopsis thaliana GN=At1g26850 PE=1 SV=2
comp33288_c0	2068	1089	1406	Q6AXU8	METL6_RAT	287	163	267	106	67	46	223	2.86933e-49	Methyltransferase-like protein 6 OS=Rattus norvegicus GN=Mettl6 PE=2 SV=1
comp33316_c0	1555	358	1431	Q9FKD0	MT797_ARATH	362	6	362	360	216	158	692	5.59611e-84	Probable S-adenosylmethionine-dependent methyltransferase At5g37970 OS=Arabidopsis thaliana GN=At5g37970 PE=1 SV=1
comp33356_c0	2409	409	2241	Q9LZA4	PMT7_ARATH	600	1	600	614	498	414	2268	0	Probable methyltransferase PMT7 OS=Arabidopsis thaliana GN=At5g04060 PE=1 SV=1
comp33410_c0	1687	352	1389	Q9LHQ7	MCES1_ARATH	370	23	368	346	322	292	1615	0	mRNA cap guanine-N7 methyltransferase 1 OS=Arabidopsis thaliana GN=At3g20650 PE=2 SV=1
comp33509_c0	1854	23	1588	Q9ZW75	PMTJ_ARATH	611	91	609	523	410	325	1845	0	Probable methyltransferase PMT19 OS=Arabidopsis thaliana GN=At2g43200 PE=2 SV=1
comp33518_c0	712	39	560	Q8BYR1	LCMT2_MOUSE	686	3	178	186	103	77	270	3.06588e-25	Leucine carboxyl methyltransferase 2 OS=Mus musculus GN=Lcmt2 PE=2 SV=4
comp33534_c0	1359	668	988	Q8K1A0	METL5_MOUSE	209	101	207	109	79	56	281	1.99901e-27	Methyltransferase-like protein 5 OS=Mus musculus GN=Mettl5 PE=2 SV=2
comp33554_c0	1451	334	1212	Q8LBV4	Y1814_ARATH	355	60	354	296	237	200	1056	5.39812e-139	Uncharacterized methyltransferase At1g78140, chloroplastic OS=Arabidopsis thaliana GN=At1g78140 PE=1 SV=1
comp33562_c0	1388	281	967	P74003	PRMC_SYNY3	299	70	295	233	139	96	410	3.17006e-44	Release factor glutamine methyltransferase OS=Synechocystis sp. (strain PCC 6803 / Kazusa) GN=prmC PE=3 SV=1
comp33746_c0	1206	41	646	Q8LFA9	METL2_ARATH	414	210	411	202	159	135	740	6.67367e-92	Methyltransferase-like protein 2 OS=Arabidopsis thaliana GN=At1g19340 PE=2 SV=2
comp33766_c0	1286	279	1220	Q10170	RMT2_SCHPO	357	21	353	335	185	110	481	4.83394e-54	Arginine N-methyltransferase 2 OS=Schizosaccharomyces pombe (strain 972 / ATCC 24843) GN=rmt2 PE=2 SV=2
comp33909_c0	1722	902	1462	Q96P11	NSUN5_HUMAN	429	19	227	209	111	74	245	1.13026e-63	Putative methyltransferase NSUN5 OS=Homo sapiens GN=NSUN5 PE=1 SV=2
comp34011_c1	1801	634	1437	Q2RM79	PANB_MOOTA	269	6	267	268	185	142	673	1.62219e-81	3-methyl-2-oxobutanoate hydroxymethyltransferase OS=Moorella thermoacetica (strain ATCC 39073) GN=panB PE=3 SV=1
comp34035_c0	1753	348	1400	Q945S8	ASHH3_ARATH	363	16	363	355	284	235	1124	1.36745e-147	Histone-lysine N-methyltransferase ASHH3 OS=Arabidopsis thaliana GN=ASHH3 PE=2 SV=2
comp34167_c0	1249	226	816	Q93W54	ICMTB_ARATH	197	1	197	197	163	139	664	2.58801e-83	Protein-S-isoprenylcysteine O-methyltransferase B OS=Arabidopsis thaliana GN=ICMTB PE=1 SV=1
comp34278_c0	3329	979	2358	Q54Z26	GLYC1_DICDI	457	6	457	460	335	259	1343	1.75496e-172	Serine hydroxymethyltransferase 1 OS=Dictyostelium discoideum GN=shmt1 PE=1 SV=1
comp34412_c0	1625	361	1350	Q0J2C6	ANM1_ORYSJ	387	58	387	330	309	277	1542	0	Probable protein arginine N-methyltransferase 1 OS=Oryza sativa subsp. japonica GN=PRMT1 PE=2 SV=1
comp34446_c0	3073	372	2801	Q9ZSM8	EZA1_ARATH	856	35	856	845	593	479	2187	0	Histone-lysine N-methyltransferase EZA1 OS=Arabidopsis thaliana GN=EZA1 PE=2 SV=1
comp34467_c0	2160	218	1021	Q9SIZ3	PMTN_ARATH	589	323	583	269	213	167	858	0	Probable methyltransferase PMT23 OS=Arabidopsis thaliana GN=At2g40280 PE=1 SV=2
comp34570_c0	1480	321	1403	Q9MAT5	ANM42_ARATH	383	23	383	361	300	247	1399	0	Probable protein arginine N-methyltransferase 4.2 OS=Arabidopsis thaliana GN=PRMT4.2 PE=1 SV=1
comp34581_c0	1751	150	1109	Q9M548	DRM2_ARATH	626	306	623	322	205	141	725	4.41876e-85	DNA (cytosine-5)-methyltransferase DRM2 OS=Arabidopsis thaliana GN=DRM2 PE=1 SV=1
comp34643_c0	869	277	807	B0K012	CMKMT_RAT	323	32	184	178	89	58	162	2.23836e-11	Calmodulin-lysine N-methyltransferase OS=Rattus norvegicus GN=Camkmt PE=1 SV=1
comp34644_c0	2073	102	1922	F6H2F8	TRM51_VITVI	608	1	605	613	475	406	1978	0	tRNA (guanine(37)-N1)-methyltransferase 1 OS=Vitis vinifera GN=VIT_19s0014g03930 PE=3 SV=1
comp34743_c0	2435	190	2073	Q9ZPH9	PMTF_ARATH	633	18	631	632	510	411	2289	0	Probable methyltransferase PMT15 OS=Arabidopsis thaliana GN=At4g00750 PE=1 SV=1
comp34929_c0	2773	2027	2710	O82486	MTA70_ARATH	685	1	227	247	163	124	460	1.78043e-46	N6-adenosine-methyltransferase MT-A70-like OS=Arabidopsis thaliana GN=EMB1706 PE=1 SV=2
comp34948_c0	1449	62	1171	Q43609	COMT1_PRUDU	365	1	355	370	270	205	978	4.01533e-127	Caffeic acid 3-O-methyltransferase OS=Prunus dulcis GN=COMT1 PE=2 SV=1
comp35115_c0	1383	415	1137	O49354	COQ3_ARATH	322	78	318	241	223	193	1090	5.59425e-145	Hexaprenyldihydroxybenzoate methyltransferase, mitochondrial OS=Arabidopsis thaliana GN=COQ3 PE=2 SV=2
comp35176_c0	5894	279	4409	O64827	SUVR5_ARATH	1382	47	1379	1401	923	711	3486	0	Histone-lysine N-methyltransferase SUVR5 OS=Arabidopsis thaliana GN=SUVR5 PE=1 SV=3
comp35337_c0	3261	2445	3203	Q478R6	PRMA_DECAR	296	71	295	253	145	105	482	5.33133e-52	Ribosomal protein L11 methyltransferase OS=Dechloromonas aromatica (strain RCB) GN=prmA PE=3 SV=1
comp35432_c0	2353	239	1780	Q9SIZ3	PMTN_ARATH	589	79	585	515	431	362	1964	0	Probable methyltransferase PMT23 OS=Arabidopsis thaliana GN=At2g40280 PE=1 SV=2
comp35609_c0	4076	1454	2617	Q9M364	ATX3_ARATH	1018	184	559	391	280	211	1176	0	Histone-lysine N-methyltransferase ATX3 OS=Arabidopsis thaliana GN=ATX3 PE=2 SV=2
comp35802_c0	1492	720	1181	P67064	UBIE_TROWT	239	60	220	170	80	49	148	2.13206e-09	Demethylmenaquinone methyltransferase OS=Tropheryma whipplei (strain Twist) GN=ubiE PE=3 SV=1
comp35924_c0	3609	2573	3277	P93831	CLF_ARATH	902	15	240	235	166	120	458	3.35474e-45	Histone-lysine N-methyltransferase CLF OS=Arabidopsis thaliana GN=CLF PE=1 SV=2
comp35980_c0	7625	194	7021	O23372	ATXR3_ARATH	2335	140	2334	2337	1593	1245	5692	0	Probable histone-lysine N-methyltransferase ATXR3 OS=Arabidopsis thaliana GN=ATXR3 PE=1 SV=2
comp36036_c0	1818	191	1099	P38222	RKM3_YEAST	552	42	386	352	154	90	207	8.27463e-16	Ribosomal N-lysine methyltransferase 3 OS=Saccharomyces cerevisiae (strain ATCC 204508 / S288c) GN=RKM3 PE=1 SV=1
comp36087_c0	1952	1407	1934	Q5JPI9	MET10_HUMAN	291	17	169	180	99	72	298	3.16331e-28	Methyltransferase-like protein 10 OS=Homo sapiens GN=METTL10 PE=1 SV=2
comp36173_c0	3905	322	3582	Q9SUE7	ATX4_ARATH	1027	1	1026	1101	756	637	3141	0	Histone-lysine N-methyltransferase ATX4 OS=Arabidopsis thaliana GN=ATX4 PE=2 SV=3
comp36199_c0	1548	231	1235	Q9LM02	SMT1_ARATH	336	1	335	335	309	273	1448	0	Cycloartenol-C-24-methyltransferase OS=Arabidopsis thaliana GN=SMT1 PE=2 SV=1
comp36238_c0	1962	1355	1921	Q944R7	ANM16_ARATH	724	126	315	190	157	131	685	0	Protein arginine N-methyltransferase 1.6 OS=Arabidopsis thaliana GN=PRMT16 PE=2 SV=2
comp36243_c0	2254	183	548	F6HH45	TRM52_VITVI	510	2	123	122	106	86	476	0	tRNA (guanine(37)-N1)-methyltransferase 2 OS=Vitis vinifera GN=VIT_11s0016g04350 PE=3 SV=1
comp36270_c0	621	330	620	Q8W595	SUVR4_ARATH	492	370	466	97	84	69	402	2.41198e-44	Histone-lysine N-methyltransferase SUVR4 OS=Arabidopsis thaliana GN=SUVR4 PE=2 SV=2
comp36287_c1	1994	119	1126	Q9CQG2	MET16_MOUSE	553	7	302	353	186	135	565	3.82235e-62	Methyltransferase-like protein 16 OS=Mus musculus GN=Mettl16 PE=1 SV=1
comp36343_c0	1452	253	858	Q8C436	MT21D_MOUSE	228	31	224	207	107	74	265	7.30619e-25	Methyltransferase-like protein 21D OS=Mus musculus GN=Mettl21d PE=2 SV=2
comp36494_c0	3283	569	1207	Q9UMN6	MLL4_HUMAN	2715	1202	1402	221	107	75	282	7.33236e-24	Histone-lysine N-methyltransferase MLL4 OS=Homo sapiens GN=WBP7 PE=1 SV=1
comp36576_c0	2142	449	1990	P50433	GLYM_SOLTU	518	1	518	518	477	441	2295	0	Serine hydroxymethyltransferase, mitochondrial OS=Solanum tuberosum PE=2 SV=1
comp36589_c0	2334	334	1911	Q9C6S7	PMTK_ARATH	603	2	533	532	457	409	2271	0	Probable methyltransferase PMT20 OS=Arabidopsis thaliana GN=At1g31850 PE=1 SV=1
comp36591_c2	1720	477	1382	O94631	MRM1_SCHPO	301	10	301	337	163	113	362	3.45372e-37	rRNA methyltransferase, mitochondrial OS=Schizosaccharomyces pombe (strain 972 / ATCC 24843) GN=mrm1 PE=2 SV=1
comp36812_c0	1408	322	1389	Q9SPV4	SAMT_CLABR	359	1	350	359	276	226	1168	4.35548e-156	Salicylate O-methyltransferase OS=Clarkia breweri GN=SAMT PE=1 SV=1
comp36835_c0	1224	744	1217	Q9XX15	NEP1_CAEEL	231	54	216	174	88	59	136	5.00074e-08	Ribosomal RNA small subunit methyltransferase nep-1 OS=Caenorhabditis elegans GN=Y39A1A.14 PE=2 SV=1
comp36864_c0	2704	481	2310	Q8VZV7	PMT9_ARATH	612	1	606	612	500	419	2108	0	Probable methyltransferase PMT9 OS=Arabidopsis thaliana GN=At5g14430 PE=1 SV=1
comp36889_c2	2739	172	2265	Q9C9Q8	PMTT_ARATH	684	1	684	700	570	461	2373	0	Probable pectin methyltransferase QUA2 OS=Arabidopsis thaliana GN=QUA2 PE=1 SV=2
comp36920_c0	2968	1067	1876	A5WVX1	MET13_DANRE	690	305	547	270	136	77	184	1.30867e-12	Methyltransferase-like protein 13 OS=Danio rerio GN=mettl13 PE=2 SV=1
comp36942_c0	2676	155	1825	Q8GYW9	PMT4_ARATH	603	54	603	561	455	369	2055	0	Probable methyltransferase PMT4 OS=Arabidopsis thaliana GN=At1g13860 PE=2 SV=2
comp37055_c0	1327	192	932	O65862	CAMT1_POPTR	247	1	247	247	238	223	1217	1.53789e-165	Caffeoyl-CoA O-methyltransferase 1 OS=Populus trichocarpa GN=CCOAOMT1 PE=2 SV=1
comp37213_c0	1361	366	662	Q55467	CHLM_SYNY3	230	8	105	99	75	55	303	3.60078e-30	Magnesium-protoporphyrin O-methyltransferase OS=Synechocystis sp. (strain PCC 6803 / Kazusa) GN=chlM PE=3 SV=1
comp37252_c0	1187	147	911	Q55EX9	Y8948_DICDI	263	16	261	264	133	87	265	5.36321e-25	Putative methyltransferase DDB_G0268948 OS=Dictyostelium discoideum GN=DDB_G0268948 PE=1 SV=2
comp37348_c0	1051	416	718	Q0WPT7	Y2104_ARATH	352	72	172	101	83	76	418	7.08244e-46	Uncharacterized methyltransferase At2g41040, chloroplastic OS=Arabidopsis thaliana GN=At2g41040 PE=1 SV=1
comp37399_c0	2776	457	2319	Q9ZPH9	PMTF_ARATH	633	13	632	624	499	418	2331	0	Probable methyltransferase PMT15 OS=Arabidopsis thaliana GN=At4g00750 PE=1 SV=1
comp37408_c3	2201	1209	1631	A5PK19	MET13_BOVIN	699	6	146	145	87	55	261	4.83656e-22	Methyltransferase-like protein 13 OS=Bos taurus GN=METTL13 PE=2 SV=1
comp37413_c0	494	27	353	Q3SZ20	GLYM_BOVIN	504	398	503	109	73	56	282	3.0905e-28	Serine hydroxymethyltransferase, mitochondrial OS=Bos taurus GN=SHMT2 PE=2 SV=1
comp37447_c0	2041	401	1882	A3KPF2	ANM14_ARATH	528	1	490	498	426	360	1878	0	Probable histone-arginine methyltransferase 1.4 OS=Arabidopsis thaliana GN=PRMT14 PE=2 SV=1
comp37473_c0	1492	258	1274	P28002	COMT1_MEDSA	365	22	363	344	258	197	921	2.14553e-118	Caffeic acid 3-O-methyltransferase OS=Medicago sativa PE=1 SV=1
comp37480_c0	445	1	138	Q6ZIK0	GTOMC_ORYSJ	362	295	340	46	44	34	196	5.13163e-17	Probable tocopherol O-methyltransferase, chloroplastic OS=Oryza sativa subsp. japonica GN=VTE4 PE=2 SV=1
comp37549_c0	4630	3224	3715	Q8BVE8	NSD2_MOUSE	1365	667	793	164	67	53	204	1.80264e-14	Probable histone-lysine N-methyltransferase NSD2 OS=Mus musculus GN=Whsc1 PE=2 SV=2
comp37570_c0	754	177	527	A9A3L9	RLMN_NITMS	351	16	121	124	65	38	128	3.63273e-07	Ribosomal RNA large subunit methyltransferase N OS=Nitrosopumilus maritimus (strain SCM1) GN=rlmN PE=3 SV=1
comp37667_c0	1927	1514	1705	Q8AA22	Y643_BACTN	454	320	384	65	44	28	134	5.96734e-07	Uncharacterized RNA methyltransferase BT_0643 OS=Bacteroides thetaiotaomicron (strain ATCC 29148 / DSM 2079 / NCTC 10582 / E50 / VPI-5482) GN=BT_0643 PE=3 SV=1
comp37713_c0	4040	301	3192	P0CB22	ATX2_ARATH	1083	141	1080	969	715	599	3051	0	Histone-lysine N-methyltransferase ATX2 OS=Arabidopsis thaliana GN=ATX2 PE=2 SV=1
comp37839_c0	1854	431	871	Q74LY0	UBIE_LACJO	244	17	155	159	74	48	133	2.32249e-07	Demethylmenaquinone methyltransferase OS=Lactobacillus johnsonii (strain CNCM I-12250 / La1 / NCC 533) GN=ubiE PE=3 SV=1
comp37848_c0	1542	620	1339	Q922K7	NOP2_MOUSE	793	194	431	240	190	147	801	2.51822e-95	Putative ribosomal RNA methyltransferase NOP2 OS=Mus musculus GN=Nop2 PE=2 SV=1
comp37863_c0	1215	641	802	Q9SRU7	TRM2_ARATH	589	495	548	54	49	44	241	1.36804e-20	Probable tRNA (guanine(26)-N(2))-dimethyltransferase 2 OS=Arabidopsis thaliana GN=At3g02320 PE=2 SV=3
comp37876_c0	2782	334	2628	Q42699	METE_CATRO	765	1	765	765	736	703	3542	0	5-methyltetrahydropteroyltriglutamate--homocysteine methyltransferase OS=Catharanthus roseus GN=METE PE=2 SV=1
comp37996_c0	2689	410	2278	Q940J9	PMT8_ARATH	623	1	623	631	568	499	2516	0	Probable methyltransferase PMT8 OS=Arabidopsis thaliana GN=At1g04430 PE=1 SV=1
comp38231_c0	2749	203	2263	O22285	PMTB_ARATH	694	1	694	703	563	488	2517	0	Probable methyltransferase PMT11 OS=Arabidopsis thaliana GN=At2g39750 PE=2 SV=1
comp38406_c0	5241	3286	4527	Q2LAE1	ASHH2_ARATH	1759	1301	1654	430	208	158	498	5.68239e-49	Histone-lysine N-methyltransferase ASHH2 OS=Arabidopsis thaliana GN=ASHH2 PE=1 SV=1
comp38410_c0	1564	432	659	O80543	Y1280_ARATH	355	278	353	76	69	61	334	2.47568e-112	Putative methyltransferase At1g22800 OS=Arabidopsis thaliana GN=At1g22800 PE=2 SV=2
comp38607_c0	6782	584	1366	P0CB22	ATX2_ARATH	1083	659	945	298	109	75	173	1.96816e-37	Histone-lysine N-methyltransferase ATX2 OS=Arabidopsis thaliana GN=ATX2 PE=2 SV=1
comp38687_c0	3906	2113	3678	O82175	SUVH5_ARATH	794	300	794	526	390	326	1642	0	Histone-lysine N-methyltransferase, H3 lysine-9 specific SUVH5 OS=Arabidopsis thaliana GN=SUVH5 PE=1 SV=1
comp38738_c0	1444	177	1220	Q8LL87	COMT1_COFCA	350	3	350	348	339	323	1684	0	Caffeic acid 3-O-methyltransferase OS=Coffea canephora PE=2 SV=1
comp40137_c0	207	5	202	P34896	GLYC_HUMAN	483	47	112	66	52	46	234	5.18151e-23	Serine hydroxymethyltransferase, cytosolic OS=Homo sapiens GN=SHMT1 PE=1 SV=1
comp41847_c0	1425	603	1127	B1MGB7	Y3787_MYCA9	305	18	192	191	95	65	202	4.20709e-16	Putative S-adenosyl-L-methionine-dependent methyltransferase MAB_3787 OS=Mycobacterium abscessus (strain ATCC 19977 / DSM 44196) GN=MAB_3787 PE=3 SV=1
comp41951_c0	681	402	680	Q9SU94	ANM11_ARATH	390	298	390	93	86	74	440	3.36993e-50	Protein arginine N-methyltransferase 1.1 OS=Arabidopsis thaliana GN=PRMT11 PE=1 SV=1
comp42547_c0	1470	231	1277	Q5C9L6	CNMT_THLFG	361	9	361	353	253	188	978	4.72617e-127	(S)-coclaurine N-methyltransferase OS=Thalictrum flavum subsp. glaucum PE=1 SV=1
comp46474_c0	215	7	204	Q9FKR0	MT878_ARATH	361	232	297	66	41	25	134	2.03326e-09	Probable S-adenosylmethionine-dependent methyltransferase At5g38780 OS=Arabidopsis thaliana GN=At5g38780 PE=2 SV=1
comp49335_c0	418	3	269	A3KPF2	ANM14_ARATH	528	8	94	91	59	39	126	1.32991e-07	Probable histone-arginine methyltransferase 1.4 OS=Arabidopsis thaliana GN=PRMT14 PE=2 SV=1
comp50504_c0	560	301	558	Q0WPT7	Y2104_ARATH	352	266	352	87	71	56	307	6.4338e-32	Uncharacterized methyltransferase At2g41040, chloroplastic OS=Arabidopsis thaliana GN=At2g41040 PE=1 SV=1
comp51483_c0	284	1	105	Q9MAT5	ANM42_ARATH	383	26	60	35	32	31	179	2.72544e-15	Probable protein arginine N-methyltransferase 4.2 OS=Arabidopsis thaliana GN=PRMT4.2 PE=1 SV=1
comp59445_c0	679	2	457	Q55EX9	Y8948_DICDI	263	113	261	157	78	45	150	2.02927e-10	Putative methyltransferase DDB_G0268948 OS=Dictyostelium discoideum GN=DDB_G0268948 PE=1 SV=2
comp66917_c0	1402	647	880	Q9SD39	PMTR_ARATH	895	814	890	78	64	55	269	5.19227e-96	Probable methyltransferase PMT27 OS=Arabidopsis thaliana GN=At3g51070 PE=3 SV=1
comp67152_c0	1035	7	534	Q2JRQ8	RLMN_SYNJA	356	169	347	179	125	97	503	2.7056e-58	Ribosomal RNA large subunit methyltransferase N OS=Synechococcus sp. (strain JA-3-3Ab) GN=rlmN PE=3 SV=1
comp68677_c0	212	1	210	Q9SPV4	SAMT_CLABR	359	31	102	72	57	45	230	6.87611e-23	Salicylate O-methyltransferase OS=Clarkia breweri GN=SAMT PE=1 SV=1
comp69615_c0	210	1	87	Q4VNK0	SMTA_BRAOT	346	22	50	29	27	26	143	1.18328e-10	Selenocysteine Se-methyltransferase OS=Brassica oleracea var. italica GN=SMT PE=1 SV=1
comp74300_c0	726	224	718	B2J6D0	RLMN_NOSP7	364	24	189	168	113	85	447	2.64529e-51	Ribosomal RNA large subunit methyltransferase N OS=Nostoc punctiforme (strain ATCC 29133 / PCC 73102) GN=rlmN PE=3 SV=1
comp74854_c0	431	1	429	Q9SPV4	SAMT_CLABR	359	163	305	143	109	84	442	4.15782e-52	Salicylate O-methyltransferase OS=Clarkia breweri GN=SAMT PE=1 SV=1
comp83432_c0	400	1	336	Q9SBK6	JMT_BRARP	392	1	113	113	79	62	281	6.67288e-29	Jasmonate O-methyltransferase OS=Brassica rapa subsp. pekinensis GN=JMT PE=1 SV=1
comp86078_c0	322	3	215	Q9LEL6	6OMT_COPJA	347	277	346	71	47	32	160	1.62278e-12	(RS)-norcoclaurine 6-O-methyltransferase OS=Coptis japonica PE=1 SV=1
comp88950_c0	574	1	240	Q949T8	ASHR3_ARATH	497	86	165	80	56	43	236	1.51503e-21	Histone-lysine N-methyltransferase ASHR3 OS=Arabidopsis thaliana GN=ASHR3 PE=1 SV=1
comp92299_c0	446	163	444	O74386	YNVB_SCHPO	248	23	110	97	64	42	231	3.08446e-22	Uncharacterized methyltransferase C3H7.11 OS=Schizosaccharomyces pombe (strain 972 / ATCC 24843) GN=SPBC3H7.11 PE=2 SV=1
comp98258_c0	800	90	800	B9DFI7	PMT2_ARATH	616	1	240	240	196	165	929	8.14243e-120	Probable methyltransferase PMT2 OS=Arabidopsis thaliana GN=At1g26850 PE=1 SV=2
comp98258_c0	800	90	800	B9DFI7	PMT2_ARATH	616	1	240	240	196	165	929	8.14243e-120	Probable methyltransferase PMT2 OS=Arabidopsis thaliana GN=At1g26850 PE=1 SV=2
comp107392_c0	271	2	268	B3QGC4	METE_RHOPT	788	247	334	89	58	45	221	1.75169e-20	5-methyltetrahydropteroyltriglutamate--homocysteine methyltransferase OS=Rhodopseudomonas palustris (strain TIE-1) GN=metE PE=3 SV=1
comp107725_c0	352	202	351	Q54EW1	GLYC2_DICDI	481	430	479	50	37	24	127	7.22389e-08	Serine hydroxymethyltransferase 2 OS=Dictyostelium discoideum GN=shmt2 PE=3 SV=1
comp108392_c0	305	3	170	P94026	RBCMT_TOBAC	491	33	88	56	47	37	218	2.65614e-20	Ribulose-1,5 bisphosphate carboxylase/oxygenase large subunit N-methyltransferase, chloroplastic OS=Nicotiana tabacum GN=RBCMT PE=2 SV=1
comp109180_c0	381	2	379	Q9SWR3	MMT1_WOLBI	1088	192	317	126	121	114	623	1.34316e-74	Methionine S-methyltransferase OS=Wollastonia biflora GN=MMT1 PE=1 SV=1
comp109199_c0	557	9	557	Q9UT19	METE_SCHPO	764	36	221	189	135	99	519	5.75674e-60	Probable 5-methyltetrahydropteroyltriglutamate--homocysteine methyltransferase OS=Schizosaccharomyces pombe (strain 972 / ATCC 24843) GN=SPAC9.09 PE=1 SV=1
comp113066_c0	326	3	326	Q94F87	CMT2_ARATH	1295	939	1046	108	97	86	493	1.18867e-56	DNA (cytosine-5)-methyltransferase CMT2 OS=Arabidopsis thaliana GN=CMT2 PE=2 SV=3
comp113718_c0	571	6	569	Q7Y1I7	DNM1A_ORYSJ	1527	231	400	188	112	88	378	8.25442e-40	DNA (cytosine-5)-methyltransferase 1A OS=Oryza sativa subsp. japonica GN=MET1A PE=2 SV=1
comp115982_c0	211	2	211	Q94F87	CMT2_ARATH	1295	1189	1258	70	61	54	316	1.74563e-33	DNA (cytosine-5)-methyltransferase CMT2 OS=Arabidopsis thaliana GN=CMT2 PE=2 SV=3
comp116065_c0	395	60	395	Q9C5D7	CAMT3_ARATH	232	5	116	112	97	76	419	2.95327e-50	Probable caffeoyl-CoA O-methyltransferase At4g26220 OS=Arabidopsis thaliana GN=At4g26220 PE=2 SV=1
comp118619_c0	215	9	212	Q6NPR7	PMTO_ARATH	770	358	425	68	65	60	345	1.06018e-37	Probable methyltransferase PMT24 OS=Arabidopsis thaliana GN=At1g29470 PE=1 SV=1
comp118799_c0	347	181	339	Q759S7	ERG6_ASHGO	373	318	370	53	41	32	171	7.96879e-14	Sterol 24-C-methyltransferase OS=Ashbya gossypii (strain ATCC 10895 / CBS 109.51 / FGSC 9923 / NRRL Y-1056) GN=ERG6 PE=3 SV=1
comp120796_c0	233	1	231	O80844	PMTG_ARATH	631	414	490	77	64	45	271	1.2046e-27	Probable methyltransferase PMT16 OS=Arabidopsis thaliana GN=At2g45750 PE=2 SV=1
comp124153_c0	259	3	251	C5A6N2	TRM1_THEGJ	378	53	143	94	50	38	138	8.20974e-10	tRNA (guanine(26)-N(2))-dimethyltransferase OS=Thermococcus gammatolerans (strain DSM 15229 / JCM 11827 / EJ3) GN=trm1 PE=3 SV=1
comp124249_c0	249	1	228	Q55EX9	Y8948_DICDI	263	110	187	79	42	24	112	1.44708e-06	Putative methyltransferase DDB_G0268948 OS=Dictyostelium discoideum GN=DDB_G0268948 PE=1 SV=2
comp137517_c0	436	3	434	Q9UT19	METE_SCHPO	764	303	445	145	88	65	290	5.31916e-29	Probable 5-methyltetrahydropteroyltriglutamate--homocysteine methyltransferase OS=Schizosaccharomyces pombe (strain 972 / ATCC 24843) GN=SPAC9.09 PE=1 SV=1
comp138034_c0	238	3	236	Q9ZPH9	PMTF_ARATH	633	395	474	80	62	49	266	6.08391e-27	Probable methyltransferase PMT15 OS=Arabidopsis thaliana GN=At4g00750 PE=1 SV=1
comp165998_c0	296	4	294	Q9C5D7	CAMT3_ARATH	232	117	213	97	73	59	282	2.17922e-30	Probable caffeoyl-CoA O-methyltransferase At4g26220 OS=Arabidopsis thaliana GN=At4g26220 PE=2 SV=1
comp167695_c0	206	5	202	Q9SIZ3	PMTN_ARATH	589	376	436	67	45	37	152	1.22217e-11	Probable methyltransferase PMT23 OS=Arabidopsis thaliana GN=At2g40280 PE=1 SV=2
comp171187_c0	257	2	256	Q9FKR0	MT878_ARATH	361	111	197	87	59	45	240	4.90964e-24	Probable S-adenosylmethionine-dependent methyltransferase At5g38780 OS=Arabidopsis thaliana GN=At5g38780 PE=2 SV=1
comp195979_c0	246	17	241	Q9SWC2	COMT1_EUCGL	313	148	224	77	58	42	225	3.44614e-22	Caffeic acid 3-O-methyltransferase (Fragment) OS=Eucalyptus globulus GN=COMT1 PE=3 SV=1
comp196817_c0	224	5	223	Q9M548	DRM2_ARATH	626	526	598	73	55	44	236	6.71745e-23	DNA (cytosine-5)-methyltransferase DRM2 OS=Arabidopsis thaliana GN=DRM2 PE=1 SV=1
comp250543_c0	246	3	245	O82175	SUVH5_ARATH	794	518	596	82	46	30	141	5.69456e-10	Histone-lysine N-methyltransferase, H3 lysine-9 specific SUVH5 OS=Arabidopsis thaliana GN=SUVH5 PE=1 SV=1
comp253187_c0	269	2	193	O94268	NOP2_SCHPO	608	479	542	64	51	40	227	1.80297e-21	Putative ribosomal RNA methyltransferase nop2 OS=Schizosaccharomyces pombe (strain 972 / ATCC 24843) GN=SPBP8B7.20c PE=1 SV=1
comp256649_c0	250	1	249	Q39227	SMT2_ARATH	361	1	82	83	70	62	310	6.94185e-34	24-methylenesterol C-methyltransferase 2 OS=Arabidopsis thaliana GN=SMT2 PE=1 SV=2
comp268847_c0	243	105	236	Q9LXB4	Y5620_ARATH	193	30	73	44	35	27	146	1.53908e-11	Putative RNA methyltransferase At5g10620 OS=Arabidopsis thaliana GN=At5g10620 PE=2 SV=1
comp272448_c0	217	9	185	Q9SD39	PMTR_ARATH	895	613	671	59	53	45	251	7.90348e-25	Probable methyltransferase PMT27 OS=Arabidopsis thaliana GN=At3g51070 PE=3 SV=1
comp316327_c0	231	3	227	Q54EW1	GLYC2_DICDI	481	163	236	75	57	43	236	3.29445e-23	Serine hydroxymethyltransferase 2 OS=Dictyostelium discoideum GN=shmt2 PE=3 SV=1
comp340468_c0	206	1	39	Q43239	COMT1_ZINEL	354	255	267	13	12	11	82	1.55856e-13	Caffeic acid 3-O-methyltransferase OS=Zinnia elegans PE=2 SV=1

## Sheet: Table S4 C
Table S4 C Coding genes of isomerase
Query id	Query length	Query start	Query end	Accession number	Entry name	Hit length	Hit start	Hit end	Align length	Positive	Identity	Score	E_value	Swissprot Description
comp500_c0	414	1	414	Q45QI7	CFI_CAMSI	230	73	210	138	121	105	571	6.19173e-73	Chalcone--flavonone isomerase OS=Camellia sinensis GN=CHI PE=2 SV=2
comp1087_c0	918	30	638	O22870	FK163_ARATH	223	15	223	209	170	145	727	6.76643e-94	Peptidyl-prolyl cis-trans isomerase FKBP16-3, chloroplastic OS=Arabidopsis thaliana GN=FKBP16-3 PE=1 SV=2
comp1099_c0	364	1	276	Q9FJL3	FKB65_ARATH	578	493	578	92	73	54	263	6.57844e-26	Peptidyl-prolyl cis-trans isomerase FKBP65 OS=Arabidopsis thaliana GN=FKBP65 PE=1 SV=1
comp2211_c0	653	1	651	P55059	PDI_HUMIN	505	148	362	217	143	95	442	9.35602e-50	Protein disulfide-isomerase OS=Humicola insolens PE=1 SV=1
comp3528_c0	871	243	515	Q43207	FKB70_WHEAT	559	55	147	94	52	31	126	1.38635e-06	70 kDa peptidyl-prolyl isomerase OS=Triticum aestivum GN=FKBP70 PE=1 SV=1
comp8295_c0	201	6	200	Q40082	XYLA_HORVU	479	399	463	65	49	45	219	6.17578e-21	Xylose isomerase OS=Hordeum vulgare GN=XYLA PE=1 SV=1
comp10992_c0	2563	1648	1944	Q6ZQF0	TOPB1_MOUSE	1515	200	295	100	53	38	156	3.48817e-09	DNA topoisomerase 2-binding protein 1 OS=Mus musculus GN=Topbp1 PE=1 SV=2
comp11603_c0	983	229	774	Q9LDY5	FK172_ARATH	247	62	247	186	168	134	728	1.89744e-93	Peptidyl-prolyl cis-trans isomerase FKBP17-2, chloroplastic OS=Arabidopsis thaliana GN=FKBP17-2 PE=1 SV=1
comp12317_c0	1323	614	1186	Q8LDP4	CP19D_ARATH	201	14	201	191	178	165	746	3.2488e-95	Peptidyl-prolyl cis-trans isomerase CYP19-4 OS=Arabidopsis thaliana GN=CYP19-4 PE=1 SV=2
comp12365_c0	705	231	527	Q6P4K8	PIN4_XENTR	127	34	127	105	63	51	238	2.45773e-23	Peptidyl-prolyl cis-trans isomerase NIMA-interacting 4 OS=Xenopus tropicalis GN=pin4 PE=2 SV=1
comp12681_c0	947	91	543	Q9D0W5	PPIL1_MOUSE	166	12	162	151	133	110	556	5.6988e-69	Peptidyl-prolyl cis-trans isomerase-like 1 OS=Mus musculus GN=Ppil1 PE=2 SV=1
comp12741_c0	824	434	580	Q8GSJ6	LQY1_ARATH	154	106	154	49	45	41	226	1.08589e-48	Protein disulfide-isomerase LQY1 OS=Arabidopsis thaliana GN=LQY1 PE=1 SV=1
comp12860_c0	1325	137	643	Q8G0J9	PPI1_BRUSU	196	18	187	173	84	60	229	1.79421e-20	Probable peptidyl-prolyl cis-trans isomerase OS=Brucella suis biovar 1 (strain 1330) GN=ppi PE=3 SV=1
comp12933_c0	1092	250	726	P0CP86	PPIL3_CRYNJ	167	1	159	159	137	114	572	1.21472e-70	Peptidyl-prolyl cis-trans isomerase-like 3 OS=Cryptococcus neoformans var. neoformans serotype D (strain JEC21 / ATCC MYA-565) GN=CYP10 PE=3 SV=1
comp13714_c0	428	242	421	Q9LZ03	TOP6A_ARATH	427	367	427	61	51	44	216	1.22068e-19	DNA topoisomerase 6 subunit A OS=Arabidopsis thaliana GN=TOP6A PE=1 SV=1
comp13961_c0	1360	700	1272	F4J9Q6	FKB43_ARATH	499	1	201	205	130	94	328	6.46806e-32	Peptidyl-prolyl cis-trans isomerase FKBP43 OS=Arabidopsis thaliana GN=FKBP43 PE=2 SV=1
comp14201_c0	234	46	231	O22263	PDI21_ARATH	361	28	88	62	43	34	175	6.16243e-15	Protein disulfide-isomerase like 2-1 OS=Arabidopsis thaliana GN=PDIL2-1 PE=1 SV=1
comp14484_c0	530	2	61	Q9SR70	FK164_ARATH	230	107	126	20	16	12	64	1.36057e-16	Peptidyl-prolyl cis-trans isomerase FKBP16-4, chloroplastic OS=Arabidopsis thaliana GN=FKBP16-4 PE=1 SV=1
comp14900_c0	408	275	406	Q9C566	CYP40_ARATH	361	1	44	44	42	36	203	3.07392e-18	Peptidyl-prolyl cis-trans isomerase CYP40 OS=Arabidopsis thaliana GN=CYP40 PE=2 SV=1
comp14922_c0	1830	435	1595	Q94F09	PDI52_ARATH	440	31	423	393	316	258	1324	3.02714e-176	Protein disulfide-isomerase 5-2 OS=Arabidopsis thaliana GN=PDIL5-2 PE=2 SV=1
comp15255_c0	335	2	97	Q9SKP6	TPIC_ARATH	315	284	315	32	32	32	156	4.71203e-12	Triosephosphate isomerase, chloroplastic OS=Arabidopsis thaliana GN=TIM PE=1 SV=1
comp15897_c0	922	237	890	Q9SCY2	FKB13_ARATH	208	1	208	218	158	136	660	4.15633e-84	Peptidyl-prolyl cis-trans isomerase FKBP13, chloroplastic OS=Arabidopsis thaliana GN=FKBP13 PE=1 SV=2
comp16449_c0	890	331	705	Q8GYD1	PDI51_ARATH	146	23	146	125	109	94	460	4.263e-55	Protein disulfide-isomerase 5-1 OS=Arabidopsis thaliana GN=PDIL5-1 PE=2 SV=1
comp16568_c0	406	4	396	Q944B0	FK161_ARATH	207	77	207	131	117	106	561	8.3174e-72	Peptidyl-prolyl cis-trans isomerase FKBP16-1, chloroplastic OS=Arabidopsis thaliana GN=FKBP16-1 PE=2 SV=1
comp16706_c0	302	103	234	Q8LDP4	CP19D_ARATH	201	157	201	45	42	40	198	1.93387e-18	Peptidyl-prolyl cis-trans isomerase CYP19-4 OS=Arabidopsis thaliana GN=CYP19-4 PE=1 SV=2
comp16765_c0	1831	214	1206	P38661	PDIA6_MEDSA	364	34	364	331	294	268	1427	0	Probable protein disulfide-isomerase A6 OS=Medicago sativa PE=2 SV=1
comp16929_c0	777	1	276	P38661	PDIA6_MEDSA	364	273	364	92	77	63	318	1.57656e-32	Probable protein disulfide-isomerase A6 OS=Medicago sativa PE=2 SV=1
comp18120_c0	606	3	605	P38674	ILV5_NEUCR	402	132	332	201	173	155	839	4.70875e-110	Ketol-acid reductoisomerase, mitochondrial OS=Neurospora crassa (strain ATCC 24698 / 74-OR23-1A / CBS 708.71 / DSM 1257 / FGSC 987) GN=ilv-2 PE=3 SV=2
comp18152_c0	655	3	476	P10255	CYPH_NEUCR	223	45	201	159	135	123	566	4.92954e-71	Peptidyl-prolyl cis-trans isomerase, mitochondrial OS=Neurospora crassa (strain ATCC 24698 / 74-OR23-1A / CBS 708.71 / DSM 1257 / FGSC 987) GN=NCU00726 PE=1 SV=1
comp18737_c0	508	313	507	O48964	IDI1_CAMAC	235	170	234	65	62	55	297	1.56073e-31	Isopentenyl-diphosphate Delta-isomerase I OS=Camptotheca acuminata GN=IPI1 PE=2 SV=1
comp18808_c0	290	43	288	Q45QI7	CFI_CAMSI	230	7	88	82	78	67	364	1.4429e-42	Chalcone--flavonone isomerase OS=Camellia sinensis GN=CHI PE=2 SV=2
comp18899_c0	882	90	326	Q9QZH3	PPIE_MOUSE	301	2	77	79	50	38	190	2.68756e-15	Peptidyl-prolyl cis-trans isomerase E OS=Mus musculus GN=Ppie PE=2 SV=2
comp20351_c1	228	2	226	P46057	MLE_TRICU	374	255	315	75	41	30	126	2.82206e-08	Muconate cycloisomerase 1 OS=Trichosporon cutaneum PE=1 SV=3
comp20465_c0	356	156	284	Q93ZG9	FKB53_ARATH	477	358	404	47	30	21	85	5.14942e-09	Peptidyl-prolyl cis-trans isomerase FKBP53 OS=Arabidopsis thaliana GN=FKBP53 PE=1 SV=1
comp20882_c0	900	4	198	Q589R5	TPIS_ORYLA	248	179	243	65	47	42	208	5.16082e-18	Triosephosphate isomerase OS=Oryzias latipes GN=tpi1 PE=3 SV=1
comp21373_c0	758	338	673	Q8LGG0	FKB12_ARATH	112	1	112	112	102	93	503	1.59418e-62	Peptidyl-prolyl cis-trans isomerase FKBP12 OS=Arabidopsis thaliana GN=FKBP12 PE=1 SV=2
comp21453_c0	2209	226	1602	Q9XF61	PDI_DATGL	507	34	492	459	398	345	1783	0	Protein disulfide-isomerase OS=Datisca glomerata GN=PDI PE=2 SV=1
comp21661_c0	1625	274	1284	Q9LDC0	FKB42_ARATH	365	27	365	339	304	265	1459	0	Peptidyl-prolyl cis-trans isomerase FKBP42 OS=Arabidopsis thaliana GN=FKBP42 PE=1 SV=1
comp22312_c0	2141	1624	1923	Q9SSA5	CYP38_ARATH	437	338	437	100	96	87	472	3.3693e-50	Peptidyl-prolyl cis-trans isomerase CYP38, chloroplastic OS=Arabidopsis thaliana GN=CYP38 PE=1 SV=1
comp22426_c0	1291	333	623	O65333	CFI_ELAUM	256	11	109	99	59	44	195	1.52901e-15	Chalcone--flavonone isomerase OS=Elaeagnus umbellata GN=CHI PE=2 SV=1
comp23562_c1	273	1	108	Q6CL78	PPID_KLULA	372	1	36	36	27	20	113	2.37226e-06	Peptidyl-prolyl cis-trans isomerase D OS=Kluyveromyces lactis (strain ATCC 8585 / CBS 2359 / DSM 70799 / NBRC 1267 / NRRL Y-1140 / WM37) GN=CPR6 PE=3 SV=1
comp23584_c0	745	50	232	P18253	CYPH_SCHPO	162	1	61	61	50	46	255	5.5233e-58	Peptidyl-prolyl cis-trans isomerase OS=Schizosaccharomyces pombe (strain 972 / ATCC 24843) GN=ppi1 PE=2 SV=1
comp23694_c0	1683	3	1253	Q13472	TOP3A_HUMAN	1001	454	859	424	243	175	780	2.35304e-90	DNA topoisomerase 3-alpha OS=Homo sapiens GN=TOP3A PE=1 SV=1
comp23733_c0	994	248	895	Q8LDP4	CP19D_ARATH	201	7	198	216	173	155	746	9.34437e-97	Peptidyl-prolyl cis-trans isomerase CYP19-4 OS=Arabidopsis thaliana GN=CYP19-4 PE=1 SV=2
comp23969_c0	968	51	359	Q9QZH3	PPIE_MOUSE	301	2	100	103	76	60	264	5.62493e-25	Peptidyl-prolyl cis-trans isomerase E OS=Mus musculus GN=Ppie PE=2 SV=2
comp24193_c0	587	62	517	P0CL19	RPIB_COCIM	163	7	158	152	122	100	539	3.43072e-68	Putative ribose 5-phosphate isomerase OS=Coccidioides immitis (strain RS) GN=CIMG_07932 PE=1 SV=1
comp24868_c0	389	52	150	Q9VHD2	MAAI2_DROME	227	8	40	33	27	21	114	1.79006e-06	Probable maleylacetoacetate isomerase 2 OS=Drosophila melanogaster GN=CG9363 PE=2 SV=1
comp24935_c0	755	107	424	Q9ASS6	CP20B_ARATH	259	143	256	114	99	83	461	2.06987e-54	Peptidyl-prolyl cis-trans isomerase CYP20-2, chloroplastic OS=Arabidopsis thaliana GN=CYP20-2 PE=1 SV=1
comp25113_c0	1208	169	249	Q7DMA9	PAS1_ARATH	635	531	557	27	20	18	91	5.68166e-09	Peptidyl-prolyl cis-trans isomerase PASTICCINO1 OS=Arabidopsis thaliana GN=PAS1 PE=1 SV=2
comp25115_c1	1152	281	982	Q9ZU38	RPIA_ARATH	265	31	264	234	185	148	681	2.24966e-85	Probable ribose-5-phosphate isomerase OS=Arabidopsis thaliana GN=At2g01290 PE=2 SV=1
comp25309_c0	1133	249	341	Q0WRJ7	FK202_ARATH	242	211	242	32	29	25	125	1.79012e-61	Peptidyl-prolyl cis-trans isomerase FKBP20-2, chloroplastic OS=Arabidopsis thaliana GN=FKBP20-2 PE=1 SV=1
comp25807_c0	1959	228	1613	Q9XES0	DXR_MENPI	470	4	470	469	435	405	2063	0	1-deoxy-D-xylulose 5-phosphate reductoisomerase, chloroplastic OS=Mentha piperita GN=DXR PE=2 SV=2
comp25830_c1	669	364	663	P09102	PDIA1_CHICK	515	22	125	106	64	39	182	3.85572e-14	Protein disulfide-isomerase OS=Gallus gallus GN=P4HB PE=1 SV=3
comp26029_c2	384	1	168	Q3Y4F4	CFI_CANGE	226	59	114	56	33	24	125	5.26394e-08	Chalcone--flavonone isomerase OS=Canna generalis GN=CHI PE=2 SV=1
comp26080_c0	229	155	229	Q9SR70	FK164_ARATH	230	182	206	25	23	22	121	4.83236e-08	Peptidyl-prolyl cis-trans isomerase FKBP16-4, chloroplastic OS=Arabidopsis thaliana GN=FKBP16-4 PE=1 SV=1
comp26293_c0	1458	175	1083	Q9SAC0	ZCIS_ARATH	367	66	367	303	265	229	1265	2.82915e-170	15-cis-zeta-carotene isomerase, chloroplastic OS=Arabidopsis thaliana GN=Z-ISO PE=1 SV=1
comp26561_c0	219	93	182	P48495	TPIS_PETHY	254	1	30	30	29	24	136	4.58579e-10	Triosephosphate isomerase, cytosolic OS=Petunia hybrida GN=TPIP1 PE=2 SV=1
comp27148_c0	866	321	866	Q94A16	CP21C_ARATH	230	1	178	182	122	88	398	5.74848e-45	Peptidyl-prolyl cis-trans isomerase CYP21-3, mitochondrial OS=Arabidopsis thaliana GN=CYP21-3 PE=2 SV=2
comp27378_c1	1349	408	1109	O48964	IDI1_CAMAC	235	1	234	234	223	212	1106	8.14489e-149	Isopentenyl-diphosphate Delta-isomerase I OS=Camptotheca acuminata GN=IPI1 PE=2 SV=1
comp27617_c0	1034	348	848	Q9SCY3	FK162_ARATH	217	48	214	167	149	131	700	2.4986e-89	Peptidyl-prolyl cis-trans isomerase FKBP16-2, chloroplastic OS=Arabidopsis thaliana GN=FKBP16-2 PE=1 SV=1
comp27952_c0	1883	221	1630	Q69SA9	PDI54_ORYSJ	485	10	484	475	410	350	1810	0	Protein disulfide isomerase-like 5-4 OS=Oryza sativa subsp. japonica GN=PDIL5-4 PE=2 SV=1
comp28178_c0	1315	326	970	Q45QI7	CFI_CAMSI	230	4	218	215	196	170	921	4.03421e-121	Chalcone--flavonone isomerase OS=Camellia sinensis GN=CHI PE=2 SV=2
comp28298_c1	2861	629	1105	Q9FXM5	G6PI_ARAHG	560	399	557	159	145	126	667	1.46441e-74	Glucose-6-phosphate isomerase, cytosolic OS=Arabidopsis halleri subsp. gemmifera GN=PGIC PE=3 SV=2
comp28311_c1	312	3	311	O82043	ILV5_PEA	581	287	389	103	78	65	325	6.40935e-35	Ketol-acid reductoisomerase, chloroplastic OS=Pisum sativum GN=PGAAIR PE=2 SV=1
comp28315_c0	1254	168	602	Q9M2S7	FK201_ARATH	190	1	145	145	133	114	627	7.61787e-78	Peptidyl-prolyl cis-trans isomerase FKBP20-1 OS=Arabidopsis thaliana GN=FKBP20-1 PE=2 SV=1
comp28321_c0	995	239	577	Q94G00	PIN1_MALDO	121	9	121	113	108	100	535	3.23095e-66	Peptidyl-prolyl cis-trans isomerase Pin1 OS=Malus domestica GN=PIN1 PE=2 SV=1
comp28490_c0	966	147	662	Q39613	CYPH_CATRO	172	1	172	172	163	154	758	3.26726e-99	Peptidyl-prolyl cis-trans isomerase OS=Catharanthus roseus GN=PCKR1 PE=2 SV=1
comp29005_c0	291	187	291	A5HBK6	CFI_PYRCO	219	166	200	35	35	28	150	2.78217e-33	Chalcone--flavonone isomerase OS=Pyrus communis GN=CHI PE=2 SV=1
comp29045_c0	1771	515	1330	Q9M643	CCI1_ARATH	280	9	280	272	247	213	1184	8.3214e-158	Cycloeucalenol cycloisomerase OS=Arabidopsis thaliana GN=CPI1 PE=2 SV=1
comp29070_c0	1594	38	844	P82869	CYP37_ARATH	466	1	263	270	184	157	712	1.16177e-157	Peptidyl-prolyl cis-trans isomerase CYP37, chloroplastic OS=Arabidopsis thaliana GN=CYP37 PE=1 SV=3
comp29286_c0	1503	187	1410	Q9LZ03	TOP6A_ARATH	427	14	427	414	385	352	1867	0	DNA topoisomerase 6 subunit A OS=Arabidopsis thaliana GN=TOP6A PE=1 SV=1
comp29430_c0	3957	1313	3628	Q1RIM1	TOP1_RICBR	800	15	766	773	485	327	1615	0	DNA topoisomerase 1 OS=Rickettsia bellii (strain RML369-C) GN=topA PE=3 SV=1
comp29499_c0	807	142	510	Q38935	FK151_ARATH	153	23	145	123	113	101	549	1.28284e-68	Peptidyl-prolyl cis-trans isomerase FKBP15-1 OS=Arabidopsis thaliana GN=FKBP15-1 PE=1 SV=2
comp29730_c0	792	203	721	Q38867	CP19C_ARATH	176	1	173	173	149	133	641	3.00145e-82	Peptidyl-prolyl cis-trans isomerase CYP19-3 OS=Arabidopsis thaliana GN=CYP19-3 PE=2 SV=2
comp29947_c0	2226	1405	1674	Q9FF55	PDI14_ARATH	597	96	185	92	56	40	191	1.03174e-13	Protein disulfide isomerase-like 1-4 OS=Arabidopsis thaliana GN=PDIL1-4 PE=1 SV=1
comp30129_c0	2174	904	2079	P0C1I6	PPIL4_RHIO9	446	1	372	400	264	206	902	1.7772e-111	Peptidyl-prolyl cis-trans isomerase-like 4 OS=Rhizopus delemar (strain RA 99-880 / ATCC MYA-4621 / FGSC 9543 / NRRL 43880) GN=cyp13 PE=3 SV=1
comp30525_c0	2001	1134	1856	Q6UX04	CWC27_HUMAN	472	1	242	246	184	154	704	9.80961e-83	Peptidyl-prolyl cis-trans isomerase CWC27 homolog OS=Homo sapiens GN=CWC27 PE=1 SV=1
comp30544_c0	1138	383	898	Q8LDP4	CP19D_ARATH	201	30	200	172	132	106	587	3.32831e-72	Peptidyl-prolyl cis-trans isomerase CYP19-4 OS=Arabidopsis thaliana GN=CYP19-4 PE=1 SV=2
comp30916_c0	1383	463	1068	O48962	EBP_ARATH	223	3	204	204	159	121	596	2.91754e-72	Probable 3-beta-hydroxysteroid-Delta(8),Delta(7)-isomerase OS=Arabidopsis thaliana GN=At1g20050 PE=2 SV=1
comp31580_c0	1635	288	1208	O82782	HIS4_ARATH	304	10	303	308	243	213	1031	5.01202e-135	1-(5-phosphoribosyl)-5-[(5-phosphoribosylamino)methylideneamino] imidazole-4-carboxamide isomerase, chloroplastic OS=Arabidopsis thaliana GN=HIS6 PE=2 SV=1
comp31623_c0	2212	1420	2091	Q62651	ECH1_RAT	327	53	269	225	134	97	457	3.1356e-49	Delta(3,5)-Delta(2,4)-dienoyl-CoA isomerase, mitochondrial OS=Rattus norvegicus GN=Ech1 PE=1 SV=2
comp31954_c0	899	86	898	P48496	TPIC_SPIOL	322	1	276	281	243	221	1071	1.50782e-144	Triosephosphate isomerase, chloroplastic OS=Spinacia oleracea GN=TPIP1 PE=1 SV=1
comp31954_c1	452	2	154	P48496	TPIC_SPIOL	322	272	322	51	49	46	238	7.15544e-23	Triosephosphate isomerase, chloroplastic OS=Spinacia oleracea GN=TPIP1 PE=1 SV=1
comp32136_c1	451	107	451	P21820	TPIS_COPJA	253	1	115	115	106	100	407	6.84462e-48	Triosephosphate isomerase, cytosolic OS=Coptis japonica PE=2 SV=1
comp32187_c0	1123	150	959	Q42440	PAI1_ARATH	275	3	275	273	212	166	866	3.97726e-113	N-(5&apos;-phosphoribosyl)anthranilate isomerase 1, chloroplastic OS=Arabidopsis thaliana GN=PAI1 PE=1 SV=1
comp32417_c0	906	56	697	Q9M9Y8	CRTSO_ARATH	595	353	565	218	123	83	318	2.42258e-31	Prolycopene isomerase, chloroplastic OS=Arabidopsis thaliana GN=CRTISO PE=2 SV=2
comp32738_c0	2489	606	2108	Q38931	FKB62_ARATH	551	51	550	501	465	413	2068	0	Peptidyl-prolyl cis-trans isomerase FKBP62 OS=Arabidopsis thaliana GN=FKBP62 PE=1 SV=2
comp33126_c0	3264	1836	2480	Q8S4R4	CRTSO_SOLLC	615	385	599	215	203	189	1033	0	Prolycopene isomerase, chloroplastic OS=Solanum lycopersicum GN=CRTISO PE=1 SV=1
comp33186_c0	578	125	577	Q9M1T1	SETH3_ARATH	350	1	151	151	117	94	369	1.1415e-40	Probable arabinose 5-phosphate isomerase OS=Arabidopsis thaliana GN=SETH3 PE=2 SV=1
comp33228_c1	663	153	662	Q9HY42	Y3578_PSEAE	261	68	217	176	84	61	209	1.93903e-18	Uncharacterized isomerase PA3578 OS=Pseudomonas aeruginosa (strain ATCC 15692 / PAO1 / 1C / PRS 101 / LMG 12228) GN=PA3578 PE=3 SV=1
comp33415_c0	1076	762	884	Q9ZU38	RPIA_ARATH	265	46	86	41	29	19	102	1.88992e-13	Probable ribose-5-phosphate isomerase OS=Arabidopsis thaliana GN=At2g01290 PE=2 SV=1
comp33862_c0	2302	369	2114	Q8CEC6	PPWD1_MOUSE	646	67	645	593	422	310	1647	0	Peptidylprolyl isomerase domain and WD repeat-containing protein 1 OS=Mus musculus GN=Ppwd1 PE=2 SV=2
comp33953_c0	1061	374	742	Q93YN0	SCO2_ARATH	187	62	184	123	100	84	407	4.62592e-46	Protein disulfide-isomerase SCO2 OS=Arabidopsis thaliana GN=SCO2 PE=1 SV=1
comp34271_c1	1173	300	869	Q9LYR5	FKB19_ARATH	256	94	256	190	153	141	726	3.88821e-92	Peptidyl-prolyl cis-trans isomerase FKBP19, chloroplastic OS=Arabidopsis thaliana GN=FKBP19 PE=1 SV=1
comp34291_c0	2184	332	1801	Q9FF55	PDI14_ARATH	597	98	597	503	422	353	1766	0	Protein disulfide isomerase-like 1-4 OS=Arabidopsis thaliana GN=PDIL1-4 PE=1 SV=1
comp34574_c0	3071	284	457	Q9Z321	TOP3B_MOUSE	862	4	64	61	43	35	166	2.62522e-10	DNA topoisomerase 3-beta-1 OS=Mus musculus GN=Top3b PE=2 SV=1
comp34712_c0	1734	276	1394	Q948X8	MTNA_TOBAC	374	1	373	373	331	300	1523	0	Methylthioribose-1-phosphate isomerase OS=Nicotiana tabacum GN=CIG2 PE=2 SV=1
comp34862_c0	2271	321	1901	Q05758	ILV5_ARATH	591	67	591	527	501	469	2400	0	Ketol-acid reductoisomerase, chloroplastic OS=Arabidopsis thaliana GN=At3g58610 PE=2 SV=2
comp34888_c0	1833	164	1408	Q67UF5	PDI23_ORYSJ	441	19	441	423	371	339	1801	0	Protein disulfide isomerase-like 2-3 OS=Oryza sativa subsp. japonica GN=PDIL2-3 PE=2 SV=1
comp35288_c1	513	186	512	Q8GYD1	PDI51_ARATH	146	19	127	109	93	82	464	1.8054e-57	Protein disulfide-isomerase 5-1 OS=Arabidopsis thaliana GN=PDIL5-1 PE=2 SV=1
comp35438_c0	3357	1095	3215	Q800K6	TOB1A_XENLA	1513	68	748	745	333	197	501	6.05731e-50	DNA topoisomerase 2-binding protein 1-A OS=Xenopus laevis GN=topbp1-A PE=1 SV=2
comp35443_c0	2478	1021	1728	Q38931	FKB62_ARATH	551	39	271	242	131	89	333	3.88e-31	Peptidyl-prolyl cis-trans isomerase FKBP62 OS=Arabidopsis thaliana GN=FKBP62 PE=1 SV=2
comp35460_c0	1396	91	1248	Q7DMA9	PAS1_ARATH	635	1	386	386	332	289	1445	0	Peptidyl-prolyl cis-trans isomerase PASTICCINO1 OS=Arabidopsis thaliana GN=PAS1 PE=1 SV=2
comp35504_c0	342	209	340	Q9C566	CYP40_ARATH	361	1	44	44	41	34	200	4.93467e-18	Peptidyl-prolyl cis-trans isomerase CYP40 OS=Arabidopsis thaliana GN=CYP40 PE=2 SV=1
comp35504_c1	1302	332	1300	Q9C566	CYP40_ARATH	361	39	360	323	280	249	1144	6.76761e-153	Peptidyl-prolyl cis-trans isomerase CYP40 OS=Arabidopsis thaliana GN=CYP40 PE=2 SV=1
comp35593_c0	2365	229	2157	Q9C5V6	TOP6B_ARATH	670	25	669	645	587	529	2820	0	DNA topoisomerase 6 subunit B OS=Arabidopsis thaliana GN=TOP6B PE=1 SV=1
comp35620_c0	2156	217	1818	Q43207	FKB70_WHEAT	559	27	558	535	384	293	1358	4.14152e-178	70 kDa peptidyl-prolyl isomerase OS=Triticum aestivum GN=FKBP70 PE=1 SV=1
comp35679_c0	1311	482	1000	O43447	PPIH_HUMAN	177	6	177	173	147	123	684	2.3814e-86	Peptidyl-prolyl cis-trans isomerase H OS=Homo sapiens GN=PPIH PE=1 SV=1
comp35891_c1	1375	465	1160	Q9ZU38	RPIA_ARATH	265	34	264	232	199	169	875	2.01954e-113	Probable ribose-5-phosphate isomerase OS=Arabidopsis thaliana GN=At2g01290 PE=2 SV=1
comp35895_c0	1094	84	491	B2J5F1	G6PI_NOSP7	528	395	525	136	100	78	403	2.06168e-42	Glucose-6-phosphate isomerase OS=Nostoc punctiforme (strain ATCC 29133 / PCC 73102) GN=pgi PE=3 SV=1
comp35957_c1	1655	402	1103	Q94A16	CP21C_ARATH	230	1	230	239	170	119	562	2.91734e-66	Peptidyl-prolyl cis-trans isomerase CYP21-3, mitochondrial OS=Arabidopsis thaliana GN=CYP21-3 PE=2 SV=2
comp36162_c0	1431	335	1096	P48495	TPIS_PETHY	254	1	254	254	240	227	1096	1.01515e-146	Triosephosphate isomerase, cytosolic OS=Petunia hybrida GN=TPIP1 PE=2 SV=1
comp36201_c0	1950	324	1685	Q9FKK7	XYLA_ARATH	477	24	477	455	423	386	2055	0	Xylose isomerase OS=Arabidopsis thaliana GN=XYLA PE=2 SV=2
comp36338_c0	2153	1754	1996	Q9FJX0	PPIL2_ARATH	595	66	148	83	53	43	179	2.8572e-12	Peptidyl-prolyl cis-trans isomerase-like 2 OS=Arabidopsis thaliana GN=PUB49 PE=2 SV=1
comp37017_c0	1447	344	1180	Q9KG32	Y283_BACHD	265	8	255	281	162	115	489	8.50104e-56	Uncharacterized isomerase BH0283 OS=Bacillus halodurans (strain ATCC BAA-125 / DSM 18197 / FERM 7344 / JCM 9153 / C-125) GN=BH0283 PE=3 SV=1
comp37523_c0	1834	339	1598	P34948	MPI_CANAL	441	4	441	455	252	177	750	1.68695e-90	Mannose-6-phosphate isomerase OS=Candida albicans (strain SC5314 / ATCC MYA-2876) GN=PMI1 PE=1 SV=2
comp37968_c2	3301	2468	2779	P0C1I9	CYP11_RHIO9	338	93	194	105	59	47	158	1.54635e-38	Peptidyl-prolyl cis-trans isomerase cyp11 OS=Rhizopus delemar (strain RA 99-880 / ATCC MYA-4621 / FGSC 9543 / NRRL 43880) GN=cyp11 PE=3 SV=1
comp38389_c3	3841	75	560	P30181	TOP1_ARATH	916	748	909	162	140	124	644	3.20723e-68	DNA topoisomerase 1 OS=Arabidopsis thaliana GN=TOP1 PE=1 SV=1
comp38594_c0	4768	511	4722	P30182	TOP2_ARATH	1473	2	1408	1450	1123	942	4515	0	DNA topoisomerase 2 OS=Arabidopsis thaliana GN=TOP2 PE=2 SV=2
comp39922_c0	399	1	117	Q9FJL3	FKB65_ARATH	578	59	97	39	38	38	205	6.8779e-18	Peptidyl-prolyl cis-trans isomerase FKBP65 OS=Arabidopsis thaliana GN=FKBP65 PE=1 SV=1
comp41439_c0	592	516	590	Q9LEK8	PIN1_DIGLA	118	94	118	25	24	23	114	1.94815e-06	Peptidyl-prolyl cis-trans isomerase Pin1 OS=Digitalis lanata GN=PARV12.8 PE=1 SV=1
comp41463_c0	220	2	220	O48965	IDI2_CAMAC	309	160	232	73	70	67	380	1.55644e-44	Isopentenyl-diphosphate Delta-isomerase II OS=Camptotheca acuminata GN=IPI2 PE=2 SV=1
comp43116_c0	433	4	234	Q42440	PAI1_ARATH	275	199	275	77	66	54	293	5.64985e-31	N-(5&apos;-phosphoribosyl)anthranilate isomerase 1, chloroplastic OS=Arabidopsis thaliana GN=PAI1 PE=1 SV=1
comp45782_c0	590	386	589	Q01292	ILV5_SPIOL	595	421	501	81	41	36	126	3.79298e-07	Ketol-acid reductoisomerase, chloroplastic OS=Spinacia oleracea GN=AHRI PE=1 SV=1
comp50409_c0	1003	316	771	O81864	FK171_ARATH	229	75	226	152	137	118	665	4.31659e-84	Peptidyl-prolyl cis-trans isomerase FKBP17-1, chloroplastic OS=Arabidopsis thaliana GN=FKBP17-1 PE=2 SV=1
comp55742_c0	1543	418	795	Q93ZG9	FKB53_ARATH	477	352	477	126	98	73	378	3.34367e-38	Peptidyl-prolyl cis-trans isomerase FKBP53 OS=Arabidopsis thaliana GN=FKBP53 PE=1 SV=1
comp79444_c0	204	1	204	O82043	ILV5_PEA	581	202	269	68	62	55	296	2.12258e-31	Ketol-acid reductoisomerase, chloroplastic OS=Pisum sativum GN=PGAAIR PE=2 SV=1
comp81625_c0	334	184	333	Q01292	ILV5_SPIOL	595	61	110	50	34	26	138	2.8631e-09	Ketol-acid reductoisomerase, chloroplastic OS=Spinacia oleracea GN=AHRI PE=1 SV=1
comp82268_c0	454	181	288	Q7DMA9	PAS1_ARATH	635	20	55	36	31	22	126	1.80797e-18	Peptidyl-prolyl cis-trans isomerase PASTICCINO1 OS=Arabidopsis thaliana GN=PAS1 PE=1 SV=2
comp87567_c0	713	33	539	Q39613	CYPH_CATRO	172	3	171	169	140	122	596	5.15163e-76	Peptidyl-prolyl cis-trans isomerase OS=Catharanthus roseus GN=PCKR1 PE=2 SV=1
comp92227_c0	361	139	339	P0C1I6	PPIL4_RHIO9	446	201	267	67	48	37	189	4.24381e-16	Peptidyl-prolyl cis-trans isomerase-like 4 OS=Rhizopus delemar (strain RA 99-880 / ATCC MYA-4621 / FGSC 9543 / NRRL 43880) GN=cyp13 PE=3 SV=1
comp107960_c0	234	2	232	Q6P6V0	G6PI_RAT	558	312	388	77	66	57	340	1.29059e-37	Glucose-6-phosphate isomerase OS=Rattus norvegicus GN=Gpi PE=1 SV=1
comp108095_c0	541	1	312	Q711G1	G6PI_AGABI	551	445	542	104	79	69	323	1.25727e-33	Glucose-6-phosphate isomerase OS=Agaricus bisporus GN=gpi1 PE=3 SV=1
comp111919_c0	342	3	173	Q9FKK7	XYLA_ARATH	477	26	82	58	50	43	225	4.37011e-21	Xylose isomerase OS=Arabidopsis thaliana GN=XYLA PE=2 SV=2
comp114164_c0	251	96	248	P35176	CYPD_YEAST	225	6	56	51	32	21	113	7.54552e-07	Peptidyl-prolyl cis-trans isomerase D OS=Saccharomyces cerevisiae (strain ATCC 204508 / S288c) GN=CPR5 PE=1 SV=1
comp123627_c0	332	6	332	Q8T2T7	TOP3_DICDI	828	241	354	115	74	57	274	2.96526e-27	DNA topoisomerase 3 OS=Dictyostelium discoideum GN=top3 PE=3 SV=1
comp135636_c0	287	2	286	Q9HGY8	TPIS_ASPOR	251	4	98	95	72	53	295	3.17839e-32	Triosephosphate isomerase OS=Aspergillus oryzae (strain ATCC 42149 / RIB 40) GN=tpiA PE=2 SV=1
comp137345_c0	336	99	335	Q8T2T7	TOP3_DICDI	828	4	80	80	57	43	221	4.19026e-20	DNA topoisomerase 3 OS=Dictyostelium discoideum GN=top3 PE=3 SV=1
comp139847_c0	223	72	206	P46057	MLE_TRICU	374	141	185	45	36	30	183	4.08991e-16	Muconate cycloisomerase 1 OS=Trichosporon cutaneum PE=1 SV=3
comp141448_c0	250	3	113	P14832	CYPH_YEAST	162	124	160	37	32	27	133	7.58051e-10	Peptidyl-prolyl cis-trans isomerase OS=Saccharomyces cerevisiae (strain ATCC 204508 / S288c) GN=CPR1 PE=1 SV=3
comp166790_c0	306	1	255	P38661	PDIA6_MEDSA	364	51	136	90	47	32	139	9.06645e-10	Probable protein disulfide-isomerase A6 OS=Medicago sativa PE=2 SV=1
comp198006_c0	234	2	214	Q9FJL3	FKB65_ARATH	578	220	296	77	50	35	189	1.76183e-16	Peptidyl-prolyl cis-trans isomerase FKBP65 OS=Arabidopsis thaliana GN=FKBP65 PE=1 SV=1
comp204689_c0	217	3	212	P04785	PDIA1_RAT	509	81	151	71	47	35	179	2.51686e-15	Protein disulfide-isomerase OS=Rattus norvegicus GN=P4hb PE=1 SV=2
comp301294_c0	218	2	214	Q8T2T7	TOP3_DICDI	828	127	197	71	51	40	211	1.84028e-19	DNA topoisomerase 3 OS=Dictyostelium discoideum GN=top3 PE=3 SV=1
